# Supplementary material for: Kaposi’s sarcoma herpesvirus latency-associated nuclear antigen broadly regulates viral gene expression and is essential for lytic infection
Source: PLoS Pathog. 2024 Jan 17;20(1):e1011907. doi: 10.1371/journal.ppat.1011907 (PMC10793894; doi:10.1371/journal.ppat.1011907)
Supplement: S1 Table — (XLSX) [file ppat.1011907.s003.xlsx]

## Sheet: Sheet1
GFP F	AAGCTGACCCTGAAGTTCATCTGC
GFP R	CTTGTAGTTGCCGTCGTCCTTGAA
LANA F	GATGATTGTCCTGCGAAAGC
LANA R	TTGGATCTCGTCTTCCATCC
RTA F	CCTTCGGCCCGGAGTCT
RTA R	CGGTTGCAGTTGCGTATACTCT
ORF49 F	TTGCCAAGTTTGTACAACTGCT
ORF49 R	ACCTTGCAAAGACCATTCAGAT
K2 F	TCACTGCGGGTTAATAGGATTT
K2 R	CATGACGTCCACGTTTATCACT
K13 F	CCATTAGGGTTTGCACTTGG
K13 R	GGATGCCCTAATGTCAATGC
K14 F	TGTGAATTTCCGGTGTGAA
K14 R	ATGCTGGTCCACATGTCAAA
ORF25 F	ACAGTTTATGGCACGCATAGTG
ORF25 R	GGTTCTCTGAATCTCGTCGTGT
ORF36 F	ATTGCCAACGACCTGATGCA
ORF36 R	ACTCCAGTCCAGCTGCAGCA
K1 F	AATCTGGGCATCGATACAGC
K1 R	TGATGGTTGTCCACAGAAGG
ORF4 F	GGCCAGGACAATGAAAAGTG
ORF4 R	TCTCCAACTGCAATGTCACC
ORF6 F	TGGTGGCTGAACTTGGTATG
ORF6 R	TGCGTGCCAAACTTCTAGTG
ORF7 F	TCAGACGACAAAACGCACAC
ORF7 R	AGAGCATCAGCCACGTTTTC
ORF8 F	ACCAACAACCAGGTGGAAAC
ORF8 R	GGGCGATAAAAGTGTTCAGG
ORF9 F	ACGTGCCATTTAGCTTCCAG
ORF9 R	AAACGTTCACGCAGACACTG
ORF10 F	CCCTGAGGATTCAATTGCTG
ORF10 R	CTGCGGGAAATGAGACAAAC
ORF11 F	ATCGTGTCAAACCACTGCTG
ORF11 R	GCGTTTCCAATGTGTGTGTC
ORF2 F	GAACTCGCCAAAAAGTGAGC
ORF2 R	TGGCGGGTAGAATCAATGTG
K3 F	ATAAGGGCAGACGAAACAGC
K3 R	TATCCTTCCACAGGGTTTGC
ORF70 F	CCGTAAACAGGTCCCAAATC
ORF70 R	GCTGCTTTGGTTTCTGAAGG
K4 F	TGCTGCATCAGCTTCTTCAC
K4 R	TTACCACAGGTGCTTCTGTCC
K4.1 F	TGCTTCTCCATCAGAAGACG
K4.1 R	CACCGGATAAGCTGATATGC
K4.2 F	ACAGCACCAAATCCACTTGC
K4.2 R	TAGCTTTGCCGAAGTTCTCG
K5 F	GAACCGTCACGTTCTTTGTC
K5R	CAACCGCGAACGAAGATAAC
K6 F	GCTGCCTAACCCAGTTTTTG
K6 R	CCGGAGTTATTTTGCTGACC
K7 F	ATAAAAGGGGCCAGCTTGAG
K7 R	GCGAGCACAAAATCCATAGG
ORF16 F	AGAGGTGTTGGCCATTGAAG
ORF16 R	TGTCTCGCATTAAGCCTGTG
ORF17 F	GCGCTGGGTTTGAAACATAC
ORF17 R	GCATCGATGGAATGAAGACC
ORF18 F	TCCATGTACGGCATACGAAC
ORF18 R	TTAAACGCACCAAGGTAGGC
ORF19 F	CCGCTTTCCTGTTTTAGCTG
ORF19 R	CTCGTCAACGCGTACTTTTG
ORF20 F	GAGCGATGTAATGGATCGAG
ORF20 R	TCAGCCCGTATGTTACGTTG
ORF21 F	AAAACCTTCACGAGCAGAGC
ORF21 R	AAGCAAAGCTCGATCACGAC
ORF22 F	ATGAAAGGGTGCAGACCAAC
ORF22 R	TGCGCGTCTTCTATACATGC
ORF23 F	CACGACACGATGTTTTCCAG
ORF23 R	TCATGGAGCGTGCTAACAAC
ORF24 F	AAGCCTGAGAAACGAACAGC
ORF24 R	ACCGTTCCCAAATACAGACG
ORF26 F	AGGATTCCACCATTGTGCTC
ORF26 R	CGGCCGATATTTTGGAGTAG
ORF28 F	CTGCGTCTACTGCTGCATTC
ORF28 R	GTGCGAAGGACCTGATACG
ORF29 F	AGAGGTTGGTGGTGGTTTTG
ORF29 R	AGATTTCCACCTGCAAGACG
ORF30 F	TCCTGGACATGTGGTGAATG
ORF30 R	ACTTGCTCCCTAAGGGGTTG
ORF31 F	TTTTGCCTGTACCAGTGTCG
ORF31 R	ACTGGCCCTCTTGAATGTTG
ORF32 F	AACCAACTTGCGTCTTCACC
ORF32 R	TAGAACCAGGGCAGGAAATG
ORF33 F	AAGGTCTTTAACGCCTGCAC
ORF33 R	ACGGTCCCATGACTTTATGC
ORF34 F	TCACATGTACGCTCCCAAAC
ORF34 R	ATCCGAGAAGTAGCGAATGG
ORF35 F	AGATGCGCTGGAAGAGAATG
ORF35 R	ACCTGACGATTGTGTCCTTG
ORF37 F	ACGTGGGACTTGGAAAACTG
ORF37 R	GAAGGGGCGTTAATTTCCTC
ORF38 F	TATCTGCAAACGTCCCTCAC
ORF38 R	CGAATGGGGTCATAGTCCAC
ORF39 F	TGACACGAGCACGTAAAAGC
ORF39 R	ACCTATCAACAACCGCCTTG
ORF40 F	AATGTGCGATCTCGGCTATC
ORF40 R	AACCTCGCTTTTCCCTCTTG
ORF42 F	CCACCGTAAATCCCACAAAG
ORF42 R	ACTGGTTGGAAGCAATACCC
ORF43 F	ATGGGGCTGTCAAAGATCAC
ORF43 R	AAAGGGTTCATGTGGAGGTG
ORF44 F	TTAGGCTGGACGAGAATTGG
ORF44 R	TCAGCAAGTGACCAAACTGG
ORF45 F	GCGGCTTAAGTTTGGTTGTC
ORF45 R	AAGCGCAAAAGGCAGTCTAC
ORF46 F	TGAGCGGAGTTCTGTCAATG
ORF46 R	GGGATTGGTTCACGAGTTTC
ORF47 F	GGTAATGTCGCCTGTTTTGC
ORF47 R	TACGTCGCCTTACCATGTTG
ORF48 F	GCAGACGTTCAAACACGATG
ORF48 R	GCAATACCCCTTTGTGGATG
K8 F	AACATCTGCCATGCTCACTG
K8 R	CTGTTGCGAAATGTGTGGTC
K8.1 F	ATTGTCCCACGTATCGTTCG
K8.1 R	GCCGTCATATTCTCGTAGGAAC
ORF52 F	TGCAGACGTCGATTCTAAGC
ORF52 R	AAAATCGAAGCCAGGGTCAG
ORF53 F	CGGAACAAGCAACGTCATAG
ORF53 R	ACAGGTGTCGCATCATCTACAG
ORF54 F	TAGCGTCCGAAAACATACCC
ORF54 R	CTTGGTTCCACGAATGTCAG
ORF55 F	GTCGCCAGTTTTTCCATCTC
ORF55 R	TTCAGAACGTCGTGTGGAAC
ORF56 F	ACCTGAGGTTGCAAAACGAG
ORF56 R	AAACTGACCGTCATCGGAAC
ORF57 F	GGCATATTTGGTAGCGATGG
ORF57 R	TTAGGACAAAGGCCAAGAGC
K9 F	CCAGAAAATGGTGTCCATCC
K9 R	ATATCCGCGAAAGGGGTAAC
VIRF-4 F	GGCGGCACTAAAGATTGTTC
VIRF-4 R	GGTTTCGCATTTACCGACAG
VIRF-2 F	CTGTGGTAAAATGGGGCAAG
VIRF-2 R	TGACGTGGAGCGACATAATC
ORF58 F	TCCAAGTATGTGCACCAAGG
ORF58 R	TCCTGATTGGCCTGGATAAG
ORF59 F	AATCCGGAGACTCCAATTCC
ORF59 R	CGAGTCTTCGCAAAAGGTTC
ORF60 F	TGTCCACCACGTTAACAAGC
ORF60 R	ACAGGAAAAACCCAGTCACG
ORF61 F	TTTCTTCCTGGCAGTTGGAC
ORF61 R	AGAAGCGCTCAATGAACACC
ORF62 F	CCTTTATCATGGCCACAACC
ORF62 R	TGCCTCGTTGGTTTATCTCC
ORF63 F	CGTTTATGGGGATGGTTCAC
ORF63 R	GCGCGTGTCAGTATCTTTTG
ORF64 F	AGGCCGTATCAATTCCAGTG
ORF64 R	TCGGAGGATACCAGGTTTTG
ORF65 F	CCTTTGAATTCCACCCATCC
ORF65 R	ATATGTCGCAGGCCGAATAC
ORF66 F	TCATATGTTCGCTGCCACAG
ORF66 R	TTTCAGCAGGGACAGGAAAG
ORF67 F	AACCGTGCTGCATTCTAACC
ORF67 R	TCAGTCCCTGGATTTGGAAC
ORF67A F	TGCTCTCCAACACCAGAGTATG
ORF67A R	TGAACGCCATCAACTACTGTC
ORF68 F	TCACCTGCAACTTCTGCTTC
ORF68 R	TCTGTAATCTGGCAGCATGG
ORF69 F	CCGATATGCACCTCCAAAAC
ORF69 R	GTGGGATTTTCTGTGGATGG
K12 F	ATCGCCAACAGACAAACGAG
K12 R	AGGCTTAACGGTGTTTGTGG
ORF72 F	AATATGCTTGCCAGCTGAGG
ORF72 R	TTGCCCGCCTCTATTATCAG
ORF74 F	TTCAGTGTTGTGTGCGTCAG
ORF74 R	TTAACAGTGCAGCGGATGTC
ORF75 F	GGCCTGTGGTTTATGTTTGG
ORF75 R	TCCTTGGATATCCCCATGTC
K15 F	TTCCTGTAACTCCACCTCGTTC
K15 R	CCACAATGACAACCACCTTG
