# Supplementary material for: Kaposi’s sarcoma herpesvirus latency-associated nuclear antigen broadly regulates viral gene expression and is essential for lytic infection
Source: PLoS Pathog. 2024 Jan 17;20(1):e1011907. doi: 10.1371/journal.ppat.1011907 (PMC10793894; doi:10.1371/journal.ppat.1011907)
Supplement: S2 Table — (XLSX) [file ppat.1011907.s004.xlsx]

## Sheet: Figure 2
KSHV or KSHV ∆LANA infection, 293 cells. Viral RNA/DNA copy No. Ratio																qPCR Ct values
		GFP	LANA	ORF49	K2	K14	ORF25	ORF36	RTA							GFP	LANA	ORF49	K2	K14	ORF25	ORF36	RTA
24hpi	KSHV	3.49074	0.513701	0.0977252	2.0992	0.573798	0.229368	0.174387	0.148286				RNA	24 hpi	KSHV 293	24.3166	28.8941	29.138	25.7315	30.5813	27.7016	28.1218	28.9767
		3.57603	0.519662	0.0890498	2.21283	0.673293	0.261417	0.159533	0.155241						KSHV 293	24.3332	28.8704	29.1878	25.6174	30.4513	27.513	28.2507	28.9651
		2.86546	0.452188	0.105355	2.17576	0.819267	0.252938	0.142315	0.158337						KSHV 293	24.4725	28.9491	29.0361	25.7315	30.2694	27.5422	28.3918	28.8948
	LANA null KSHV	1.93147	1.1298	0.114126	2.3882	1.02058	0.381365	0.226776	0.371329						LANA null KSHV 293	26.3882	27.9154	30.3469	26.5569	30.0809	28.8783	29.2509	29.0255
		2.16842	1.27788	0.115997	2.44877	0.85719	0.348645	0.244833	0.349107						LANA null KSHV 293	26.2294	27.8024	30.3774	26.4949	30.2024	29.0791	29.1943	29.1946
		2.25443	1.11842	0.115477	2.37536	1.24704	0.332494	0.208236	0.359855						LANA null KSHV 293	26.29	27.9199	30.2959	26.5295	29.9976	29.1385	29.4861	29.1052
48hpi	KSHV	33.8914	1.40508	0.731766	32.6047	7.18502	4.31296	3.57735	1.39549					48 hpi	KSHV 293	22.0305	28.1341	27.1253	22.5867	28.2475	24.3595	24.8185	26.7113
		36.3088	1.36592	0.723949	32.361	6.07241	3.78989	3.56691	1.28998						KSHV 293	21.9429	27.9335	27.2007	22.5008	28.2895	24.3588	24.7684	26.6356
		32.3592	1.58445	0.740454	33.9812	4.99912	4.30981	3.62966	1.38535						KSHV 293	22.0401	27.9782	27.1409	22.5076	28.5797	24.4226	24.7668	26.6422
	LANA null KSHV	2.75638	1.14339	0.0700751	2.37831	0.686622	0.531061	0.520159	0.472507						LANA null KSHV 293	27.0802	28.8061	32.538	27.8344	31.881	29.8698	29.5581	30.4014
		2.59473	1.11187	0.0847554	3.48873	0.717383	0.567635	0.60832	0.419745						LANA null KSHV 293	27.2804	28.8916	32.3561	27.3774	31.8541	29.8078	29.4957	30.4083
		3.28535	1.34042	0.115933	3.99884	0.631534	0.593765	0.505334	0.455989						LANA null KSHV 293	27.0388	28.8359	31.9458	27.599	32.0104	29.7913	29.6497	30.4324
72hpi	KSHV	61.0335	3.3689	2.94553	59.8097	15.6156	13.5837	15.1654	4.50992					72 hpi	KSHV 293	22.2973	27.6132	26.3831	22.718	27.4979	23.9311	23.856	26.0248
		67.0604	3.51217	2.80032	80.3015	16.8289	14.8631	18.1776	5.14788						KSHV 293	22.2252	27.6492	26.4671	22.3004	27.2972	23.8393	23.6825	25.8992
		73.0571	3.96344	3.03086	85.0991	29.5658	15.71	19.5119	5.303						KSHV 293	22.2354	27.5895	26.408	22.2142	26.9314	23.7784	23.6704	25.9136
	LANA null KSHV	1.46928	1.18312	0.0890877	2.03248	0.807225	0.598443	0.40388	0.293534						LANA null KSHV 293	29.8456	30.7476	34.1177	29.7977	33.9363	31.3584	31.8074	32.8069
		1.72053	1.6049	0.150479	1.98302	0.660491	0.552083	0.415855	0.355037						LANA null KSHV 293	29.8834	30.3168	33.4437	29.9517	33.8961	31.7467	31.75	32.3298
		1.28885	1.64243	0.146247	1.9924	0.908652	0.392959	0.614337	0.403626						LANA null KSHV 293	29.7431	30.5037	33.3179	30.0617	33.6078	31.9956	31.409	32.3506
													DNA	24 hpi	KSHV 293	23.1201	24.9331	22.7829	23.8014	26.7799	22.5773	22.6022	23.2232
															KSHV 293	23.1716	24.926	22.6985	23.7633	26.8806	22.5774	22.6026	23.2777
										Two tailed unpaired t test					KSHV 293	22.9913	24.8041	22.7895	23.853	26.9818	22.559	22.579	23.2359
24hpi	KSHV														LANA null KSHV 293	24.3379	25.0915	24.2156	24.8128	27.1103	24.4875	24.1102	24.5963
															LANA null KSHV 293	24.346	25.1562	24.2696	24.7869	26.9801	24.559	24.1642	24.6763
		0.0081	0.0003	0.0193	0.004	0.0574	0.0035	0.0086	<0.0001	P value					LANA null KSHV 293	24.4627	25.0814	24.1816	24.7776	27.3161	24.5499	24.2224	24.6307
	LANA null KSHV	**	***	*	**	ns	**	**	****	P value summary				48 hpi	KSHV 293	24.1133	25.6247	23.6748	24.6137	28.0925	23.4682	23.6574	24.192
															KSHV 293	24.1251	25.3834	23.7347	24.517	27.8918	23.2809	23.603	24.0029
															KSHV 293	24.0562	25.6422	23.7074	24.5943	27.9014	23.5302	23.6266	24.1124
48hpi	KSHV														LANA null KSHV 293	25.5429	25.9995	25.7031	26.0843	28.3386	25.9567	25.6151	26.3198
															LANA null KSHV 293	25.656	26.0446	25.7956	26.1801	28.3749	25.9908	25.7786	26.1559
		<0.0001	0.061	<0.0001	<0.0001	0.001	<0.0001	<0.0001	<0.0001	P value					LANA null KSHV 293	25.7548	26.2586	25.8372	26.5986	28.3474	26.0393	25.665	26.2995
	LANA null KSHV	****	ns	****	****	**	****	****	****	P value summary				72 hpi	KSHV 293	25.2289	26.3655	24.9417	25.6203	28.4628	24.6949	24.7788	25.1979
															KSHV 293	25.2926	26.4616	24.9526	25.6277	28.3701	24.733	24.8666	25.2631
															KSHV 293	25.4263	26.5762	25.0078	25.6253	28.8172	24.752	24.9567	25.3204
72hpi	KSHV														LANA null KSHV 293	27.4007	27.9902	27.6291	27.8209	30.6273	27.6177	27.4994	28.0385
															LANA null KSHV 293	27.6663	27.9993	27.7114	27.9394	30.2977	27.8897	27.4842	27.8358
		<0.0001	0.0008	<0.0001	0.0007	0.0112	<0.0001	0.0002	<0.0001	P value					LANA null KSHV 293	27.1092	28.2195	27.5444	28.0562	30.4696	27.648	27.7061	28.0417
	LANA null KSHV	****	***	****	***	*	****	***	****	P value summary

## Sheet: Figure 3
KSHV ∆LANA infection, 293FRT or 293FRT-LANA cells. Viral RNA/DNA copy No. Ratio																qPCR Ct values
		GFP	K13	ORF49	K2	K14	ORF25	ORF36	RTA							GFP	K13	ORF49	K2	K14	ORF25	ORF36	RTA
24hpi	293FRT	0.831963	2.31387	0.0371919	0.467082	0.0673222	0.10413	0.0288646	0.0904739				RNA	24 hpi	LANA null KSHV 293FRT	30.2844	28.5089	33.2261	30.11	34.9695	32.5963	33.8981	31.9648
		0.905221	2.24661	0.0505116	0.39626	0.094612	0.0447427	0.0212232	0.13916						LANA null KSHV 293FRT	30.1784	28.6355	32.7272	30.3781	34.4788	33.8034	34.3639	31.3492
		0.6288	2.42367	0.0350501	0.352213	0.0912444	0.0907036	0.0329362	0.16351						LANA null KSHV 293FRT	30.6349	28.5225	33.3864	30.468	34.5648	32.8681	33.8118	31.1415
	293FRT LANA	12.747	0.867423	0.254393	5.96804	0.14591	0.612006	0.503565	0.407832						LANA null KSHV 293FRT LANA	26.1726	28.6426	30.3317	25.5893	31.8138	29.7173	29.7443	29.7709
		13.4764	0.984046	0.242346	6.07396	0.149516	0.570556	0.516766	0.52091						LANA null KSHV 293FRT LANA	26.2965	28.5461	30.4712	25.6419	31.616	29.7682	29.6049	29.5208
		13.729	1.02092	0.220421	6.67301	0.153945	0.537245	0.46635	0.527014						LANA null KSHV 293FRT LANA	26.2497	28.5946	30.5808	25.5525	31.7691	29.7881	29.721	29.449
48hpi	293FRT	1.50916	3.95083	0.128884	0.80229	0.0559707	0.161936	0.126222	0.142581					48 hpi	LANA null KSHV 293FRT	31.3788	28.5989	33.3489	30.3887	35.5179	33.4274	33.6576	33.2048
		1.62064	3.5867	0.110292	0.541075	0.0805878	0.0775586	0.0768164	0.142191						LANA null KSHV 293FRT	31.0282	28.4308	33.3254	30.8744	34.8588	34.3976	34.0319	33.1577
		1.93449	3.2081	0.0903875	0.685302	0.0278782	0.176382	0.0642014	0.15922						LANA null KSHV 293FRT	31.0868	28.6326	33.8521	30.6898	36.0591	33.3788	34.4902	33.1712
	293FRT LANA	32.5401	5.62673	0.779415	23.5524	1.93129	2.60213	1.86518	1.26967						LANA null KSHV 293FRT LANA	26.1792	28.1048	29.8874	25.2465	31.0968	28.9763	28.8015	29.3274
		29.9016	6.28524	0.687709	24.3618	1.47837	2.59102	2.27801	1.25607						LANA null KSHV 293FRT LANA	26.3616	27.9351	30.1541	25.3549	31.5202	29.0136	28.574	29.4203
		33.2849	7.40105	0.770058	22.8161	1.69516	2.62421	2.28266	1.32269						LANA null KSHV 293FRT LANA	26.1757	28.0115	29.9451	25.3934	31.2691	28.9409	28.4936	29.295
72hpi	293FRT	1.42292	3.2325	0.0606682	1.02482	0.22734	0.414707	0.142775	0.135213					72 hpi	LANA null KSHV 293FRT	31.6661	30.0945	35.09	30.9354	34.9453	32.7901	33.7431	33.9599
		2.87868	3.0599	0.0656315	1.02544	0.130155	0.203365	0.0951565	0.175756						LANA null KSHV 293FRT	31.0353	30.0639	34.8075	30.9473	35.9304	34.0059	34.529	33.6838
		1.10342	3.56891	0.156053	1.08425	0.383101	0.155078	0.108042	0.12466						LANA null KSHV 293FRT	32.191	29.9216	33.7403	30.7602	34.8456	34.1674	34.3503	34.3039
	293FRT LANA	42.8436	6.30983	2.04856	25.2351	3.27273	4.57531	9.14846	4.35489						LANA null KSHV 293FRT LANA	26.4074	27.8408	29.5385	25.6609	29.6986	28.7808	27.8073	28.8446
		41.2443	6.29614	2.02657	25.7427	2.85533	4.29025	9.09611	2.87565						LANA null KSHV 293FRT LANA	26.481	27.8767	29.4299	25.6768	29.7155	28.8222	27.7406	29.3185
		39.0345	6.65515	1.91612	26.2373	3.27629	3.82454	8.20375	3.28776						LANA null KSHV 293FRT LANA	26.5128	27.9747	29.6638	25.7166	29.6754	28.9736	27.8345	29.0336
													DNA	24 hpi	LANA null KSHV 293FRT	27.019	26.7192	25.4773	26.0117	28.0767	26.3327	25.7836	25.4985
															LANA null KSHV 293FRT	27.0348	26.8032	25.42	26.0426	28.0769	26.3212	25.8057	25.504
										Two tailed unpaired t test					LANA null KSHV 293FRT	26.9656	26.7997	25.552	25.9625	28.1107	26.4054	25.8876	25.529
24hpi	293FRT														LANA null KSHV 293FRT LANA	26.8447	25.4375	25.3568	25.1665	26.0369	26.0089	25.7546	25.477
															LANA null KSHV 293FRT LANA	27.0489	25.5229	25.4263	25.2446	25.8744	25.9586	25.6525	25.5799
		<0.0001	<0.0001	<0.0001	<0.0001	0.0019	<0.0001	<0.0001	0.0013	P value					LANA null KSHV 293FRT LANA	27.0288	25.6245	25.3991	25.2908	26.0696	25.8917	25.6205	25.5249
	293FRT LANA	****	****	****	****	**	****	****	**	P value summary				48 hpi	LANA null KSHV 293FRT	28.9726	27.581	27.393	27.0709	28.3587	27.8009	27.6716	27.3947
															LANA null KSHV 293FRT	28.7248	27.2734	27.1448	26.9883	28.2255	27.709	27.3295	27.3436
															LANA null KSHV 293FRT	29.0387	27.3143	27.3843	27.1446	27.8944	27.8756	27.5289	27.5202
48hpi	293FRT														LANA null KSHV 293FRT LANA	28.2034	27.597	26.5278	26.8043	29.0464	27.356	26.7008	26.6718
															LANA null KSHV 293FRT LANA	28.2638	27.587	26.6139	26.9614	29.0842	27.3871	26.7618	26.7493
		<0.0001	0.007	<0.0001	<0.0001	0.0002	<0.0001	0.0001	<0.0001	P value					LANA null KSHV 293FRT LANA	28.2325	27.8993	26.5682	26.9054	29.0306	27.3328	26.6843	26.6985
	293FRT LANA	****	**	****	****	***	****	***	****	P value summary				72 hpi	LANA null KSHV 293FRT	29.1749	28.7872	28.0471	27.9708	29.8082	28.5202	27.9349	28.0732
															LANA null KSHV 293FRT	29.5608	28.6774	27.8781	27.9836	29.9887	28.708	28.1354	28.1754
															LANA null KSHV 293FRT	29.333	28.7571	28.0604	27.8769	30.4614	28.4784	28.14	28.2999
72hpi	293FRT														LANA null KSHV 293FRT LANA	28.8284	27.4984	27.5731	27.3183	28.409	27.9747	28.0009	27.9672
															LANA null KSHV 293FRT LANA	28.8471	27.5312	27.4489	27.3629	28.2292	27.9233	27.9258	27.8424
		<0.0001	<0.0001	<0.0001	<0.0001	<0.0001	<0.0001	<0.0001	0.0016	P value					LANA null KSHV 293FRT LANA	28.7995	27.7092	27.602	27.4302	28.3875	27.9089	27.8708	27.7507
	293FRT LANA	****	****	****	****	****	****	****	**	P value summary

## Sheet: Figure 4
KSHV or KSHV ∆LANA infection, NOK cells. Viral RNA/DNA copy No. Ratio																qPCR Ct values
		GFP	LANA	ORF49	K2	K14	ORF25	ORF36	RTA							GFP	LANA	ORF49	K2	K14	ORF25	ORF36	RTA
24hpi	KSHV	3.49409	0.0823291	0.017745	2.27731	0.0733393	0.0185031	0.014398	0.0229338				RNA	24 hpi	KSHV NOK	21.9266	28.6912	29.3261	23.0871	29.9818	29.7255	29.5743	29.097
		3.42404	0.109614	0.0149576	1.94819	0.0780926	0.0171048	0.00944681	0.0221108						KSHV NOK	21.8796	28.3803	29.6459	23.2415	29.8968	29.7082	30.0197	29.1397
		2.99447	0.113341	0.0168244	2.15233	0.0926682	0.0180208	0.0151372	0.0195809						KSHV NOK	21.975	28.3518	29.5212	23.1724	29.7814	29.6695	29.5524	29.2436
	LANA null KSHV	0.820715	0.780941	0.0890303	2.083	0.237366	0.143815	0.0978083	0.158461						LANA null KSHV NOK	24.7303	24.9733	27.7472	23.0898	27.6186	27.7479	27.7932	27.0908
		0.836454	0.956553	0.0869558	2.05292	0.205615	0.127433	0.0920243	0.136477						LANA null KSHV NOK	24.6798	24.7727	27.7931	23.1561	27.6895	27.9452	27.8904	27.2233
		0.789983	0.842695	0.0844351	2.13714	0.259868	0.160201	0.0895354	0.14291						LANA null KSHV NOK	24.71	24.9705	27.8325	23.2047	27.6442	27.6812	27.9296	27.1548
48hpi	KSHV	4.09587	0.0770442	0.00833681	0.824553	0.0724495	0.00522537	0.0134057	0.00964554					48 hpi	KSHV NOK	22.0273	29.5958	30.7864	24.7583	31.1187	31.86	30.1649	30.9053
		4.02773	0.0797661	0.00692876	0.866461	0.0712052	0.00664855	0.0296649	0.00703113						KSHV NOK	21.8976	29.4726	30.9172	24.6555	31.122	31.5264	28.9586	31.1502
		4.18704	0.0859008	0.00962116	1.01158	0.0581434	0.00882391	0.00894692	0.00711521						KSHV NOK	21.9804	29.5067	30.4771	24.7493	31.3777	31.1749	30.6752	31.155
	LANA null KSHV	1.52535	1.35379	0.0600203	1.98342	0.168587	0.0969199	0.101863	0.131208						LANA null KSHV NOK	25.4532	25.8719	29.721	24.9836	29.7777	29.8109	29.1165	29.1273
		1.36254	1.33125	0.0476364	1.91234	0.422962	0.0839395	0.109828	0.109292						LANA null KSHV NOK	25.3412	25.8803	29.9948	24.9344	29.403	29.95	28.9698	29.086
		1.36718	1.36835	0.0434554	2.13849	0.241622	0.111142	0.105164	0.110596						LANA null KSHV NOK	25.4811	25.8353	30.1629	24.997	29.3261	29.7491	29.0511	29.2956
72hpi	KSHV	5.19809	0.215663	0.0140971	0.752622	0.080925	0.00885255	0.0408722	0.0122092					72 hpi	KSHV NOK	22.1524	28.4636	30.5229	25.4444	31.4178	31.7711	29.0786	31.0137
		5.15719	0.207895	0.013752	0.856401	0.122907	0.0100127	0.0271589	0.0128272						KSHV NOK	22.257	28.5682	30.6229	25.3662	30.9725	31.465	29.6031	30.9582
		5.01736	0.233118	0.016618	0.950638	0.150086	0.0106612	0.0313576	0.0140104						KSHV NOK	22.2362	28.4481	30.4215	25.3032	30.75	31.391	29.4785	30.8604
	LANA null KSHV	1.88281	1.38013	0.032186	1.52835	0.159689	0.0456241	0.0858182	0.0604877						LANA null KSHV NOK	25.8816	26.9904	31.673	26.2639	31.46	31.9454	30.5289	30.9148
		1.8544	1.46138	0.025787	1.33097	0.102755	0.0431786	0.0653865	0.0510496						LANA null KSHV NOK	26.1004	26.9343	31.8871	26.4933	31.9322	32.0019	30.9028	31.1559
		1.69997	1.62934	0.0271751	1.38741	0.112728	0.0370337	0.0696274	0.058053						LANA null KSHV NOK	25.92	26.8807	31.8779	26.4514	31.8665	32.1952	30.6862	30.9418
													DNA	24 hpi	KSHV NOK	21.4096	22.7669	21.1877	21.9525	23.8906	21.6475	21.1344	21.3287
															KSHV NOK	21.3333	22.8689	21.2609	21.8817	23.8962	21.5168	20.9718	21.3187
										Two tailed unpaired t test					KSHV NOK	21.2354	22.8886	21.3059	21.9564	24.0277	21.5534	21.1847	21.2473
24hpi	KSHV														LANA null KSHV NOK	22.1234	22.2947	21.9357	21.8265	23.2218	22.6283	22.1173	22.111
															LANA null KSHV NOK	22.1003	22.3866	21.9476	21.8718	23.0855	22.6511	22.1266	22.0281
		<0.0001	0.0001	<0.0001	0.7438	0.0008	0.0002	<0.0001	<0.0001	P value					LANA null KSHV NOK	22.048	22.4016	21.9446	21.9784	23.3781	22.7173	22.1263	22.026
	LANA null KSHV	****	***	****	ns	***	***	****	****	P value summary				48 hpi	KSHV NOK	21.7396	23.5757	21.5582	22.1581	25.0099	21.9578	21.6219	21.8874
															KSHV NOK	21.5857	23.5026	21.4221	22.1268	24.9882	21.9718	21.5616	21.6763
															KSHV NOK	21.7244	23.6436	21.4556	22.4439	24.9515	22.0286	21.5489	21.6982
48hpi	KSHV														LANA null KSHV NOK	23.7404	23.987	23.3407	23.6497	24.8873	24.1219	23.4992	23.8753
															LANA null KSHV NOK	23.4656	23.9712	23.2811	23.5478	25.8397	24.0536	23.4612	23.5704
		<0.0001	<0.0001	0.0012	0.0002	0.0493	0.0003	0.0002	0.0001	P value					LANA null KSHV NOK	23.6104	23.9658	23.3167	23.7717	24.955	24.2577	23.4799	23.7971
	LANA null KSHV	****	****	**	***	*	***	***	***	P value summary				72 hpi	KSHV NOK	22.2085	23.9285	22.0525	22.7125	25.4686	22.6295	22.144	22.3358
															KSHV NOK	22.3017	23.9802	22.1168	22.8206	25.6262	22.5011	22.0788	22.3516
															KSHV NOK	22.2412	24.0253	22.1885	22.9082	25.6919	22.5176	22.1615	22.3811
72hpi	KSHV														LANA null KSHV NOK	24.4726	25.1333	24.3936	24.554	26.4914	25.1694	24.6644	24.5457
															LANA null KSHV NOK	24.6694	25.1597	24.288	24.5839	26.3275	25.1464	24.6461	24.542
		<0.0001	<0.0001	0.0032	0.0024	0.797	0.0003	0.0058	0.0001	P value					LANA null KSHV NOK	24.3636	25.263	24.3544	24.6018	26.3955	25.1182	24.52	24.5134
	LANA null KSHV	****	****	**	**	ns	***	**	***	P value summary

## Sheet: Figure 5
KSHV or KSHV ∆LANA infection, SLK cells. Viral RNA/DNA copy No. Ratio																qPCR Ct values
		GFP	LANA	ORF49	K2	K14	ORF25	ORF36	RTA							GFP	LANA	ORF49	K2	K14	ORF25	ORF36	RTA
24hpi	KSHV	4.27191	0.220547	0.0158301	0.101658	0.0454051	0.0206635	0.0128893	0.022794				RNA	24 hpi	KSHV SLK	24.0676	29.5901	31.3018	29.4948	33.7901	31.2692	30.5712	31.2729
		4.48247	0.262862	0.0156097	0.0934073	0.0392045	0.0201279	0.0109565	0.0198147						KSHV SLK	24.0579	29.4508	31.1884	29.6347	33.5957	31.1899	30.8566	31.6011
		3.95819	0.241794	0.0181309	0.0812331	0.0484705	0.0230206	0.0103909	0.0212384						KSHV SLK	24.2722	29.6058	30.9705	29.9111	33.5349	31.0303	30.8319	31.3852
	LANA null KSHV	2.74055	0.52602	0.0633376	0.40497	0.0622009	0.101153	0.0549062	0.253698						LANA null KSHV SLK	25.5754	26.5378	28.9346	26.6178	31.0677	28.9148	28.5959	27.5648
		3.10294	0.531811	0.0632608	0.41904	0.0667125	0.106003	0.0590713	0.225758						LANA null KSHV SLK	25.501	26.464	29.1066	26.6077	31.0622	28.8156	28.5291	27.6311
		2.95105	0.676992	0.0604502	0.451395	0.0747941	0.123494	0.0494551	0.225532						LANA null KSHV SLK	25.5152	26.4351	29.2539	26.5007	30.9642	28.6493	28.6337	27.5546
48hpi	KSHV	8.17912	0.20421	0.017511	0.243741	0.0829227	0.0160434	0.00979805	0.0134432					48 hpi	KSHV SLK	24.1056	30.6594	31.9862	29.267	33.9183	32.563	31.9915	32.8547
		7.84726	0.170457	0.0215555	0.311951	0.0726819	0.0219054	0.0103729	0.0101864						KSHV SLK	24.2035	30.9382	31.6775	28.9901	34.1085	32.3102	31.9404	33.3542
		8.22881	0.197747	0.0213009	0.356454	0.10314	0.011986	0.0182393	0.0153582						KSHV SLK	24.1836	30.8678	31.6634	28.8745	33.4809	32.92	31.231	32.6564
	LANA null KSHV	1.96372	0.835236	0.0496058	0.127084	0.0967966	0.119351	0.041952	0.146612						LANA null KSHV SLK	28.8464	29.0294	32.1047	30.9359	33.5718	31.634	31.5568	30.9916
		1.69371	0.77728	0.0620446	0.219696	0.0873585	0.119185	0.0341434	0.101961						LANA null KSHV SLK	29.0085	29.1756	31.9035	30.4176	33.6562	31.5995	32.1197	31.545
		1.74141	0.795074	0.110253	0.171356	0.105645	0.109561	0.0585397	0.11122						LANA null KSHV SLK	28.9354	28.974	31.1406	30.689	33.5391	31.6453	31.1357	31.3573
72hpi	KSHV	8.44603	0.215646	0.0396823	0.161939	0.184528	0.0268576	0.018228	0.0103212					72 hpi	KSHV SLK	24.8214	31.1687	31.5866	30.5313	33.5885	32.3712	31.7526	33.83
		8.58883	0.276212	0.0258276	0.130375	0.123061	0.0275237	0.0153416	0.0125776						KSHV SLK	24.7194	30.8618	32.0105	30.7983	33.8884	32.3218	31.8533	33.5412
		9.05267	0.297662	0.0334085	0.174572	0.199891	0.0252038	0.0104654	0.00798133						KSHV SLK	24.7902	30.9567	31.8106	30.6428	33.4362	32.4961	32.4155	34.269
	LANA null KSHV	0.605	0.774493	0.156221	0.372106	0.254482	0.242912	0.137218	0.14955						LANA null KSHV SLK	32.3702	30.9478	32.7789	31.6484	34.2743	32.5205	32.0723	33.153
		0.939509	0.886171	0.228334	0.228509	0.174058	0.265353	0.215008	0.137933						LANA null KSHV SLK	31.9138	30.84	31.9868	32.4067	34.9836	32.3404	31.3065	33.1515
		0.756295	0.704934	0.164564	0.168738	0.205941	0.256513	0.17141	0.147356						LANA null KSHV SLK	32.0578	31.0961	32.6334	32.8331	34.627	32.6408	31.6354	33.1519
													DNA	24 hpi	KSHV SLK	23.1625	24.4093	22.3206	23.1966	26.3291	22.6724	21.2935	22.8177
															KSHV SLK	23.2222	24.5232	22.187	23.2144	25.9228	22.5553	21.3446	22.9438
										Two tailed unpaired t test					KSHV SLK	23.2571	24.5576	22.1851	23.2893	26.1681	22.5894	21.2434	22.828
24hpi	KSHV														LANA null KSHV SLK	24.0299	22.611	21.9538	22.3137	24.0608	22.6094	21.409	22.586
															LANA null KSHV SLK	24.1347	22.553	22.1241	22.3528	24.1563	22.5778	21.4477	22.4839
		0.0021	0.0027	<0.0001	<0.0001	0.0065	0.0002	0.0001	<0.0001	P value					LANA null KSHV SLK	24.0764	22.8723	22.2058	22.3532	24.2232	22.6318	21.296	22.406
	LANA null KSHV	**	**	****	****	**	***	***	****	P value summary				48 hpi	KSHV SLK	24.1375	25.3675	23.1506	24.2304	27.3263	23.6011	22.3182	23.6377
															KSHV SLK	24.1756	25.3857	23.1417	24.3095	27.3263	23.7976	22.3494	23.7369
															KSHV SLK	24.2243	25.5295	23.1105	24.3863	27.2036	23.5374	22.4542	23.6315
48hpi	KSHV														LANA null KSHV SLK	26.82	25.7696	24.7714	24.9597	27.2029	25.5673	23.9816	25.2217
															LANA null KSHV SLK	26.7687	25.8121	24.893	25.2312	27.1393	25.5307	24.2474	25.2511
		<0.0001	<0.0001	0.0432	0.0359	0.3761	<0.0001	0.0146	0.0015	P value					LANA null KSHV SLK	26.7357	25.6431	24.9595	25.1441	27.2964	25.4551	24.0413	25.1887
	LANA null KSHV	****	****	*	*	ns	****	*	**	P value summary				72 hpi	KSHV SLK	24.8997	25.9555	23.9313	24.9048	28.1504	24.1527	22.9749	24.2317
															KSHV SLK	24.8219	26.0056	23.7355	24.859	27.8659	24.1386	22.8269	24.2282
															KSHV SLK	24.9685	26.2084	23.907	25.1247	28.1134	24.1859	22.8373	24.2998
72hpi	KSHV														LANA null KSHV SLK	28.6452	27.5791	27.1005	27.2222	29.2999	27.479	26.2068	27.4117
															LANA null KSHV SLK	28.8238	27.6657	26.8561	27.277	29.4612	27.4264	26.089	27.2935
		<0.0001	0.0008	0.0029	0.1769	0.2733	<0.0001	0.0021	<0.0001	P value					LANA null KSHV SLK	28.6548	27.5917	27.0301	27.2659	29.3473	27.6779	26.0909	27.3893
	LANA null KSHV	****	***	**	ns	ns	****	**	****	P value summary

## Sheet: Figure 6
KSHV or KSHV ∆LANA infection, iSLK-RTA cells. Viral RNA/DNA copy No. Ratio																qPCR Ct values
		GFP	LANA	ORF49	K2	K14	ORF25	ORF36								GFP	LANA	ORF49	K2	K14	ORF25	ORF36
24hpi	KSHV	14.878	0.215254	0.0525391	7.61976	0.0481307	0.0547421	0.0609087					RNA	24 hpi	KSHV iSLK	23.0878	29.1602	29.2922	21.8834	33.0045	29.5801	27.9859
		15.4428	0.257742	0.0515331	10.2684	0.0900243	0.0514763	0.046296							KSHV iSLK	23.1065	28.8981	29.1227	21.7891	32.3731	29.5046	28.2643
		13.7847	0.181237	0.0583548	6.98701	0.0868951	0.0573325	0.0620791							KSHV iSLK	23.2009	29.342	29.0874	21.9537	32.0955	29.334	27.9122
	LANA null KSHV	5.39774	0.486604	0.0724894	4.38291	0.125881	0.187547	0.0809883							LANA null KSHV iSLK	27.2325	28.5493	30.6916	24.1573	32.5563	29.9156	29.3727
		5.36437	0.666284	0.0620852	3.94673	0.102385	0.164697	0.12168							LANA null KSHV iSLK	27.2711	28.2808	30.9182	24.1331	33.01	29.918	28.8724
		5.39537	0.560446	0.0924774	4.79743	0.0831061	0.159394	0.0970553							LANA null KSHV iSLK	27.2224	28.474	30.4673	24.1277	33.1148	30.1875	29.2519
48hpi	KSHV	14.2836	0.240649	0.212602	19.0797	0.270151	0.207099	0.153326						48 hpi	KSHV iSLK	23.6851	29.5769	27.7655	21.4997	31.3752	27.7529	27.0586
		15.4335	0.242967	0.183947	18.466	0.218329	0.263814	0.16791							KSHV iSLK	23.5827	29.373	27.8053	21.459	31.2161	27.2599	27.0091
		15.9425	0.283498	0.195165	14.9374	0.137755	0.241226	0.149055							KSHV iSLK	23.5352	29.2862	27.7337	21.3444	31.9591	27.7434	26.9322
	LANA null KSHV	6.20485	0.945165	0.0693795	5.28076	0.198421	0.208862	0.111824							LANA null KSHV iSLK	29.87	30.5448	33.4899	26.9551	34.3933	32.4764	31.8147
		3.44801	1.13088	0.0899767	4.98705	0.179292	0.16345	0.119235							LANA null KSHV iSLK	30.3156	30.3231	32.9633	27.1698	34.6968	32.8677	31.5603
		4.61428	1.30097	0.0966139	6.5212	0.135632	0.155659	0.105646							LANA null KSHV iSLK	30.084	30.4858	33.0168	26.8391	35.185	32.9916	31.9975
72hpi	KSHV	6.95084	0.184986	0.164662	18.3951	0.382733	0.267841	0.17281						72 hpi	KSHV iSLK	24.7336	29.6516	28.1256	21.4121	30.3303	27.6149	27.0298
		7.0584	0.212458	0.142128	17.8107	0.258218	0.226964	0.163519							KSHV iSLK	24.7694	29.5389	28.2983	21.2985	30.9963	27.7556	27.0849
		7.70774	0.218135	0.166069	19.518	0.377901	0.277147	0.199074							KSHV iSLK	24.6798	29.3547	28.0213	21.0943	30.5278	27.661	26.9598
	LANA null KSHV	1.44147	0.89653	0.113362	3.65549	0.420008	0.140381	0.0774522							LANA null KSHV iSLK	33.6722	32.2336	34.9141	28.7956	35.8379	34.9486	34.4021
		2.03393	1.19514	0.0726217	4.98456	0.528275	0.167328	0.0571826							LANA null KSHV iSLK	33.1056	32.1648	35.2141	28.6123	35.0856	34.8214	34.7136
		2.86787	0.981973	0.0834154	4.47262	0.453149	0.19385	0.0648199							LANA null KSHV iSLK	32.7211	32.0423	35.6141	28.4793	35.4283	34.5214	34.739
													DNA	24 hpi	KSHV iSLK	23.9829	23.9443	22.0418	21.8131	25.6276	22.3889	20.9487
															KSHV iSLK	24.0554	23.9421	21.8444	22.1492	25.8996	22.2247	20.8314
									Two tailed unpaired t test						KSHV iSLK	23.9859	23.878	21.9884	21.7584	25.5709	22.2095	20.9024
24hpi	KSHV														LANA null KSHV iSLK	26.6648	24.5101	23.9055	23.2891	26.5664	24.501	22.7466
															LANA null KSHV iSLK	26.6945	24.695	23.9086	23.1137	26.7221	24.3159	22.8335
		<0.0001	0.0034	0.0802	0.0193	0.1938	0.0002	0.0284	P value						LANA null KSHV iSLK	26.6541	24.6386	24.0326	23.3899	26.5259	24.5382	22.8868
	LANA null KSHV	****	**	ns	*	ns	***	*	P value summary					48 hpi	KSHV iSLK	24.5214	24.5219	22.5318	22.7537	26.487	22.4813	21.3533
															KSHV iSLK	24.5307	24.3318	22.3627	22.6658	26.0207	22.3374	21.4349
															KSHV iSLK	24.53	24.4676	22.3765	22.2453	26.0992	22.6919	21.1861
48hpi	KSHV														LANA null KSHV iSLK	29.5034	27.4634	26.6406	26.3558	29.06	27.217	25.654
															LANA null KSHV iSLK	29.1013	27.5005	26.489	26.488	29.2171	27.2547	25.4922
		0.0004	0.0011	0.0007	0.001	0.426	0.0592	0.003	P value						LANA null KSHV iSLK	29.2901	27.8653	26.6452	26.5442	29.3027	27.3081	25.7548
	LANA null KSHV	***	**	***	***	ns	ns	**	P value summary					72 hpi	KSHV iSLK	24.5308	24.2171	22.5232	22.6134	25.9447	22.7143	21.4971
															KSHV iSLK	24.5887	24.3041	22.4836	22.4532	26.043	22.6161	21.4725
															KSHV iSLK	24.6262	24.158	22.4312	22.381	26.1239	22.8097	21.6312
72hpi	KSHV														LANA null KSHV iSLK	31.1997	29.076	28.7731	27.6656	31.5863	29.1161	27.7116
															LANA null KSHV iSLK	31.1298	29.422	28.4306	27.9297	31.1649	29.2422	27.5853
		0.0004	0.0008	0.009	<0.0001	0.0701	0.0146	0.0007	P value						LANA null KSHV iSLK	31.2411	29.0161	29.0305	27.6404	31.2864	29.1544	27.7916
	LANA null KSHV	***	***	**	****	ns	*	***	P value summary

## Sheet: Figure 7
Percent GFP positive 293T cells 24 hpi with supernatant from iSLK-RTA cells				Fold difference viral genomes compared with KSHV∆LANA (mean) in iSLK-RTA supernatant
KSHV	5.98			KSHV	265.25
	6.71				274.759
	7.07				338.319
KSHV ∆LANA	0			KSHV ∆LANA	1.19481
	0				0.906452
	0				0.92333
	KSHV vs. ∆LANA KSHV	Two tailed unpaired t test			KSHV vs. ∆LANA KSHV	Two tailed unpaired t test
	<0.0001	P value			0.0002	P value
	****	P value summary			***	P value summary
