# Supplementary material for: Kaposi’s sarcoma herpesvirus latency-associated nuclear antigen broadly regulates viral gene expression and is essential for lytic infection
Source: PLoS Pathog. 2024 Jan 17;20(1):e1011907. doi: 10.1371/journal.ppat.1011907 (PMC10793894; doi:10.1371/journal.ppat.1011907)
Supplement: S3 Table — (XLSX) [file ppat.1011907.s005.xlsx]

## Sheet: 293
	KSHV or KSHV∆LANA infection in 293 cells. Viral RNA/DNA copy No. Ratio normalized to viral DNA amplified with GFP, LANA, ORF49, K2, K14, ORF25 or ORF36 primers
		RNA/GFP DNA*													RNA/LANA DNA*													RNA/ORF49 DNA*													RNA/K2 DNA*
Viral gene class	Viral gene	KSHV 24 hpi			KSHV ∆LANA 24 hpi			KSHV 72 hpi			KSHV ∆LANA 72 hpi			Viral gene	KSHV 24 hpi			KSHV ∆LANA 24 hpi			KSHV 72 hpi			KSHV ∆LANA 72 hpi			Viral gene	KSHV 24 hpi			KSHV ∆LANA 24 hpi			KSHV 72 hpi			KSHV ∆LANA 72 hpi			Viral gene	KSHV 24 hpi			KSHV ∆LANA 24 hpi			KSHV 72 hpi
Early lytic	K1	0.00427854	0.00298373	0.00310613	0.00625547	0.0117625	0.00891428	0.0436765	0.0639018	0.0641681	0.011462	0.0132396	0.00642985	K1	0.01483	0.0103421	0.0107663	0.0103564	0.0194736	0.0147583	0.0970362	0.141971	0.142563	0.018334	0.0211774	0.0102849	K1	0.00338647	0.00236163	0.00245851	0.00560009	0.0105301	0.00798034	0.0343075	0.0501943	0.0504035	0.013499	0.0155925	0.00757258	K1	0.00700532	0.00488531	0.00508572	0.00831347	0.0156322	0.011847	0.0540835	0.0791281	0.0794578
Late lytic	ORF4	0.0372229	0.0509538	0.0359549	0.167977	0.124337	0.083235	1.02385	1.32225	1.09278	0.159541	0.178748	0.190386	ORF4	0.12902	0.176613	0.124625	0.278098	0.20585	0.137802	2.27468	2.93766	2.42783	0.255194	0.285917	0.304532	ORF4	0.029462	0.0403301	0.0284584	0.150378	0.111311	0.0745146	0.804223	1.03862	0.858367	0.187895	0.210516	0.224222	ORF4	0.0609456	0.0834275	0.0588696	0.22324	0.165244	0.110619	1.26781	1.63732	1.35316
Early lytic	ORF6	0.0362552	0.0269482	0.038589	0.0570881	0.0572863	0.0608893	4.16986	3.82909	2.27048	0.0925258	0.0775892	0.0553989	ORF6	0.125666	0.0934065	0.133755	0.0945137	0.0948418	0.100807	9.2642	8.5071	5.04434	0.148	0.124108	0.0886133	ORF6	0.0286961	0.0213296	0.0305433	0.0511071	0.0512845	0.0545101	3.27539	3.00771	1.78344	0.10897	0.0913786	0.0652445	ORF6	0.0593613	0.0441228	0.0631824	0.0758696	0.076133	0.0809215	5.16344	4.74147	2.81149
Early lytic	ORF7	0.01039	0.00935746	0.015607	0.0231368	0.0252309	0.0256363	1.37841	1.49174	1.05922	0.0118333	0.0145484	0.0133317	ORF7	0.0360131	0.0324344	0.054096	0.0383047	0.0417716	0.0424429	3.06241	3.31421	2.35327	0.018928	0.0232708	0.0213247	ORF7	0.00822368	0.00740646	0.012353	0.0207128	0.0225875	0.0229505	1.08272	1.17175	0.832006	0.0139364	0.0171339	0.015701	ORF7	0.0170116	0.0153211	0.0255535	0.0307486	0.0335316	0.0340705	1.70685	1.84719	1.31161
Early lytic	ORF8	0.0104044	0.0116569	0.00931863	0.0535241	0.0563412	0.0538591	1.46307	1.39088	1.13918	0.0259882	0.0498591	0.0502407	ORF8	0.0360631	0.0404047	0.0322997	0.0886133	0.0932771	0.0891678	3.25051	3.09013	2.53093	0.0415694	0.0797521	0.0803625	ORF8	0.00823509	0.00922651	0.00737572	0.0479165	0.0504384	0.0482164	1.14923	1.09253	0.894818	0.0306069	0.0587202	0.0591696	ORF8	0.0170352	0.0190861	0.0152575	0.0711332	0.074877	0.0715783	1.81169	1.7223	1.41062
Early lytic	ORF9	0.0160569	0.0193481	0.0178781	0.0545353	0.0600511	0.0445427	1.78015	1.51677	1.42306	0.0412918	0.0266818	0.0371112	ORF9	0.0556554	0.0670633	0.061968	0.0902873	0.0994191	0.0737439	3.95497	3.36981	3.16163	0.0660484	0.0426789	0.0593613	ORF9	0.012709	0.0153141	0.0141505	0.0488217	0.0537596	0.0398761	1.39829	1.19141	1.1178	0.0486303	0.0314238	0.0437068	ORF9	0.0262902	0.0316789	0.029272	0.072477	0.0798074	0.059197	2.20432	1.87818	1.76215
Early lytic	ORF10	0.0338743	0.0404514	0.0375858	0.0936442	0.129977	0.0890854	4.22221	4.36203	3.85305	0.123536	0.0518684	0.0809963	ORF10	0.117413	0.140211	0.130278	0.155035	0.215188	0.147488	9.38051	9.69114	8.56033	0.197602	0.0829662	0.129558	ORF10	0.0268116	0.0320174	0.0297493	0.0838333	0.11636	0.0797521	3.31651	3.42634	3.02653	0.145491	0.0610866	0.0953912	ORF10	0.0554629	0.0662317	0.0615399	0.124452	0.172739	0.118394	5.22827	5.4014	4.77114
Early lytic	ORF11	0.200175	0.189771	0.221493	0.4946	0.33642	0.392111	14.97	15.4764	16.0222	0.578344	0.436181	0.434672	ORF11	0.693836	0.657775	0.767728	0.818847	0.556968	0.649169	33.2589	34.384	35.5966	0.925091	0.697694	0.69528	ORF11	0.158439	0.150205	0.175312	0.442781	0.301173	0.35103	11.7588	12.1566	12.5853	0.681129	0.513701	0.511923	ORF11	0.32775	0.310716	0.362654	0.657319	0.447099	0.521112	18.537	19.1641	19.8399
Early lytic	K2	2.0992	2.21283	2.17576	2.3882	2.44877	2.37536	59.8097	80.3015	85.0991	2.03248	1.98302	1.9924	K2	2.0992	2.21283	2.17576	2.3882	2.44877	2.37536	59.8097	80.3015	85.0991	2.03248	1.98302	1.9924	K2	2.0992	2.21283	2.17576	2.3882	2.44877	2.37536	59.8097	80.3015	85.0991	2.03248	1.98302	1.9924	K2	2.0992	2.21283	2.17576	2.3882	2.44877	2.37536	59.8097	80.3015	85.0991
Early lytic	ORF2	0.00906381	0.0104913	0.010148	0.0325169	0.0442657	0.0485742	0.64977	0.804966	0.725476	0.0276802	0.0201232	0.0409214	ORF2	0.0314165	0.0363643	0.0351743	0.0538342	0.0732852	0.0804182	1.4436	1.7884	1.61179	0.0442759	0.032188	0.0654559	ORF2	0.00717403	0.00830387	0.00803214	0.0291102	0.0396281	0.0434852	0.510388	0.632294	0.569855	0.0325996	0.0236995	0.0481941	ORF2	0.0148403	0.0171775	0.0166154	0.0432147	0.0588288	0.0645547	0.804594	0.996771	0.89834
Early lytic	K3	0.0200304	0.0208232	0.0295916	0.0543843	0.0435053	0.0386961	2.73397	3.78948	2.95058	0.0538466	0.0319509	0.028976	K3	0.0694283	0.0721762	0.102569	0.0900373	0.0720263	0.0640644	6.07408	8.4191	6.55532	0.0861304	0.0511071	0.0463485	K3	0.0158541	0.0164816	0.0234219	0.0486865	0.0389473	0.034642	2.14751	2.9766	2.31766	0.0634164	0.0376293	0.0341256	K3	0.0327961	0.0340941	0.0484509	0.0722763	0.0578182	0.0514269	3.38542	4.69242	3.65364
Early lytic	ORF70	0.00452249	0.00368105	0.0044448	0.0192811	0.00618648	0.0161126	0.803294	0.443191	0.244177	0.0225614	0.0153779	0.0114302	ORF70	0.0156756	0.0127591	0.0154063	0.0319214	0.0102422	0.0266756	1.78468	0.984639	0.542489	0.0360881	0.0245977	0.0182833	ORF70	0.00357957	0.00291356	0.00351807	0.0172611	0.00553833	0.0144245	0.63098	0.348122	0.191799	0.0265711	0.0181109	0.0134617	ORF70	0.00740475	0.00602705	0.00727754	0.0256245	0.00822178	0.0214135	0.9947	0.548793	0.302359
Early lytic	K4	0.222879	0.285257	0.2473	0.403974	0.509917	0.513463	31.125	26.5198	20.6776	0.320412	0.244685	0.481631	K4	0.772532	0.988742	0.857178	0.668809	0.844206	0.850078	69.1504	58.9192	45.9396	0.512515	0.391387	0.770393	K4	0.176409	0.225782	0.195739	0.36165	0.456494	0.459669	24.4484	20.8311	16.2421	0.377356	0.288172	0.567228	K4	0.364924	0.467056	0.404908	0.536878	0.677676	0.682389	38.5413	32.8389	25.6046
Early lytic	K4.1	0.010254	0.0072056	0.00764289	0.00650305	0.00727082	0.00696497	1.63354	1.68413	1.18591	0.0188146	0.0285572	0.0130935	K4.1	0.035542	0.0249757	0.0264914	0.0107663	0.0120374	0.011531	3.62924	3.74163	2.63475	0.030095	0.0456787	0.0209438	K4.1	0.00811609	0.00570325	0.00604937	0.00582174	0.00650907	0.00623527	1.28313	1.32287	0.931525	0.0221584	0.0336325	0.0154206	K4.1	0.0167891	0.0117978	0.0125138	0.00864251	0.00966286	0.0092564	2.02277	2.08541	1.46849
Early lytic	K4.2	0.00168076	0.000735663	0.000722524	0.00547598	0.0061608	0.00357295	0.0452481	0.0337493	0.0245863	0.00236655	0.00356965	0.00229228	K4.2	0.00582578	0.00254992	0.00250438	0.0090659	0.0101997	0.0059153	0.100528	0.0749809	0.0546235	0.00378541	0.00570984	0.00366662	K4.2	0.00133033	0.00058228	0.00057188	0.00490227	0.00551534	0.00319862	0.035542	0.0265097	0.0193123	0.00278714	0.00420406	0.00269967	K4.2	0.00275194	0.00120451	0.001183	0.00727754	0.00818766	0.00474843	0.0560296	0.0417909	0.0304447
Early lytic	K5	0.0403114	0.05345	0.05371	0.0708707	0.0566937	0.069992	7.46426	6.80219	6.22468	0.0477287	0.0450915	0.125782	K5	0.139725	0.185266	0.186167	0.117332	0.0938608	0.115877	16.5834	15.1125	13.8294	0.0763444	0.0721262	0.201195	K5	0.0319066	0.0423058	0.0425116	0.0634457	0.050754	0.062659	5.86311	5.34306	4.88943	0.0562111	0.0531053	0.148137	K5	0.0660026	0.0875145	0.0879402	0.0941867	0.0753456	0.0930188	9.24282	8.423	7.70788
Early lytic	K6	0.0167155	0.0141048	0.0102185	0.0215874	0.0365327	0.0217828	1.36794	1.09885	1.32685	0.0143282	0.010202	0.00841979	K6	0.0579385	0.0488894	0.035419	0.0357396	0.0604827	0.0360631	3.03915	2.44133	2.94786	0.0229187	0.0163187	0.0134679	K6	0.0132304	0.011164	0.00808801	0.0193257	0.0327053	0.0195007	1.0745	0.86314	1.04222	0.0168746	0.0120152	0.00991618	K6	0.0273686	0.0230941	0.016731	0.0286895	0.0485517	0.0289492	1.69388	1.36069	1.643
Early lytic	K7	0.0072809	0.0100848	0.00915854	0.0294076	0.0326751	0.0340862	0.431072	0.566049	0.64038	0.0476295	0.0716445	0.0532159	K7	0.0252367	0.0349556	0.0317449	0.0486865	0.054096	0.0564324	0.957714	1.25759	1.42273	0.0761858	0.114599	0.0851215	K7	0.00576286	0.00798219	0.00724901	0.0263266	0.0292517	0.0305151	0.338603	0.444627	0.503013	0.0560944	0.0843774	0.0626735	K7	0.0119211	0.0165121	0.0149954	0.0390825	0.0434249	0.0453004	0.533786	0.700926	0.792967
Late lytic	ORF16	0.0162923	0.0265772	0.0183044	0.0303604	0.0284847	0.0265956	1.337	1.51782	1.17609	0.0242647	0.0474647	0.0254534	ORF16	0.0564715	0.0921205	0.0634457	0.0502639	0.0471587	0.0440311	2.97042	3.37215	2.61293	0.0388125	0.0759223	0.0407139	ORF16	0.0128954	0.0210359	0.014488	0.0271796	0.0255005	0.0238093	1.0502	1.19223	0.923809	0.028577	0.0559003	0.029977	ORF16	0.0266756	0.0435153	0.0299701	0.0403487	0.037856	0.0353454	1.65558	1.87948	1.45633
Early lytic	ORF17	0.282111	0.333633	0.359567	0.436585	0.495973	0.495973	28.443	24.0339	19.2662	0.422493	0.307786	0.2926	ORF17	0.977838	1.15642	1.24631	0.722799	0.821121	0.821121	63.1919	53.3963	42.8038	0.675799	0.492319	0.468028	ORF17	0.223291	0.264071	0.284599	0.390845	0.444011	0.444011	22.3417	18.8784	15.1334	0.49758	0.362487	0.344601	ORF17	0.461905	0.546263	0.588725	0.580218	0.659144	0.659144	35.2203	29.7606	23.8569
Late lytic	ORF18	0.0203805	0.0277828	0.0253536	0.0357066	0.0404234	0.0305292	1.7593	1.59992	1.41323	0.0385266	0.029218	0.0550925	ORF18	0.0706418	0.0962991	0.0878793	0.0591149	0.066924	0.0505434	3.90864	3.55455	3.13979	0.0616253	0.0467356	0.0881233	ORF18	0.0161312	0.0219901	0.0200674	0.0319657	0.0361883	0.0273307	1.38191	1.25672	1.11008	0.0453737	0.0344107	0.0648837	ORF18	0.0333693	0.0454892	0.0415118	0.0474538	0.0537224	0.0405731	2.1785	1.98114	1.74997
Late lytic	ORF19	0.0396739	0.0392635	0.0533759	0.0387767	0.0625578	0.0831773	3.07801	2.77406	2.63719	0.0816162	0.0489007	0.0647938	ORF19	0.137516	0.136093	0.185009	0.0641978	0.103569	0.137706	6.83844	6.16314	5.85905	0.130549	0.0782192	0.103641	ORF19	0.031402	0.0310772	0.0422472	0.0347141	0.0560037	0.074463	2.41775	2.179	2.07149	0.0961213	0.0575915	0.0763092	ORF19	0.0649587	0.0642868	0.0873933	0.0515339	0.0831389	0.110542	3.81143	3.43506	3.26557
Late lytic	ORF20	0.0396189	0.0404514	0.0462095	0.106826	0.0641829	0.0824883	1.98481	1.90792	1.79502	0.0428964	0.0556683	0.0256126	ORF20	0.137325	0.140211	0.160169	0.176858	0.10626	0.136566	4.40966	4.23883	3.988	0.0686149	0.0890443	0.0409687	ORF20	0.0313585	0.0320174	0.036575	0.0956339	0.0574586	0.0738462	1.55905	1.49865	1.40997	0.0505201	0.0655618	0.0301646	ORF20	0.0648687	0.0662317	0.0756596	0.141971	0.0852986	0.109626	2.45774	2.36253	2.22273
Early lytic	ORF21	0.0701863	0.0824311	0.0721595	0.0772315	0.0887157	0.0869502	4.9726	5.20176	4.99678	0.0383667	0.0481941	0.0357478	ORF21	0.243276	0.285719	0.250116	0.127863	0.146876	0.143953	11.0476	11.5568	11.1014	0.0613695	0.0770889	0.0571805	ORF21	0.0555527	0.0652445	0.0571145	0.0691401	0.0794211	0.0778406	3.90593	4.08594	3.92493	0.0451854	0.0567593	0.042101	ORF21	0.114917	0.134966	0.118148	0.10264	0.117903	0.115556	6.15745	6.44122	6.1874
Late lytic	ORF22	0.211882	0.157054	0.16203	0.182926	0.198654	0.18471	13.0412	12.969	12.5708	0.189071	0.156258	0.140146	ORF22	0.734415	0.544373	0.56162	0.302848	0.328888	0.305801	28.9736	28.8134	27.9285	0.302429	0.249942	0.22417	ORF22	0.167705	0.124309	0.128247	0.163761	0.177842	0.165358	10.2437	10.1871	9.87422	0.222673	0.184028	0.165053	ORF22	0.346918	0.257147	0.265294	0.243108	0.26401	0.245478	16.1486	16.0593	15.5661
Late lytic	ORF23	0.158586	0.175353	0.171269	0.16203	0.164862	0.202829	10.3675	12.5533	12.1426	0.252088	0.272249	0.217638	ORF23	0.549681	0.607799	0.593643	0.268253	0.272942	0.335798	23.0336	27.8898	26.9772	0.403228	0.435476	0.348122	ORF23	0.125521	0.138792	0.13556	0.145054	0.14759	0.181579	8.1436	9.86054	9.53787	0.29689	0.320634	0.256317	ORF23	0.259655	0.287108	0.280421	0.215337	0.219101	0.269558	12.8379	15.5445	15.0358
Late lytic	ORF24	0.152759	0.155645	0.162142	0.0567724	0.0746007	0.0848662	8.25919	11.2668	8.62187	0.184923	0.177145	0.138696	ORF24	0.529487	0.539489	0.56201	0.093991	0.123507	0.140502	18.3495	25.0314	19.1552	0.295794	0.283352	0.221852	ORF24	0.12091	0.123194	0.128336	0.0508245	0.0667849	0.0759749	6.48752	8.84993	6.7724	0.217789	0.208627	0.163346	ORF24	0.250116	0.254841	0.265478	0.0754501	0.0991438	0.112787	10.2272	13.9514	10.6763
Late lytic	ORF25	0.229368	0.261417	0.252938	0.381365	0.348645	0.332494	13.5837	14.8631	15.71	0.598443	0.552083	0.392959	ORF25	0.229368	0.261417	0.252938	0.381365	0.348645	0.332494	13.5837	14.8631	15.71	0.598443	0.552083	0.392959	ORF25	0.229368	0.261417	0.252938	0.381365	0.348645	0.332494	13.5837	14.8631	15.71	0.598443	0.552083	0.392959	ORF25	0.229368	0.261417	0.252938	0.381365	0.348645	0.332494	13.5837	14.8631	15.71
Late lytic	ORF26	0.446686	0.541988	0.537126	0.534897	0.39786	0.553377	35.8028	30.9958	21.6606	0.354781	0.272249	0.351111	ORF26	1.54828	1.87861	1.86176	0.885563	0.658688	0.916157	79.5432	68.8635	48.1234	0.56749	0.435476	0.56162	ORF26	0.353553	0.428985	0.425137	0.478857	0.356177	0.4954	28.1228	24.3469	17.0142	0.417833	0.320634	0.413512	ORF26	0.731367	0.887406	0.879446	0.710874	0.528753	0.735433	44.3337	38.3813	26.8218
Late lytic	ORF28	0.0282684	0.023201	0.037378	0.0412156	0.0591833	0.0308697	1.8302	2.40161	1.4025	0.0415502	0.029462	0.033843	ORF28	0.0979824	0.0804182	0.129558	0.0682355	0.0979824	0.0511071	4.06616	5.33566	3.11594	0.0664617	0.047126	0.0541335	ORF28	0.0223745	0.0183637	0.0295848	0.0368975	0.0529828	0.0276355	1.4376	1.88644	1.10165	0.0489346	0.0346981	0.0398576	ORF28	0.0462843	0.0379874	0.0611996	0.0547752	0.0786541	0.0410256	2.26629	2.97385	1.73668
Late lytic	ORF29	0.0810712	0.111826	0.084925	0.105063	0.0984362	0.135967	5.67649	5.76372	3.80264	0.0860906	0.0431349	0.0874741	ORF29	0.281005	0.387607	0.294363	0.173941	0.162969	0.225104	12.6115	12.8053	8.44833	0.137706	0.0689965	0.139919	ORF29	0.0641681	0.088511	0.0672184	0.0940562	0.0881233	0.121722	4.45883	4.52735	2.98694	0.101391	0.050801	0.10302	ORF29	0.132739	0.183095	0.139049	0.139629	0.130821	0.1807	7.02907	7.13708	4.70871
Late lytic	ORF30	0.0311923	0.037017	0.0468546	0.0682671	0.0630366	0.0783639	3.29436	2.88186	2.87587	0.0660636	0.0349637	0.0549781	ORF30	0.108117	0.128307	0.162405	0.113021	0.104362	0.129737	7.3191	6.40264	6.38934	0.105672	0.0559261	0.0879402	ORF30	0.0246888	0.0292991	0.0370855	0.0611148	0.0564324	0.0701539	2.58769	2.26367	2.25897	0.0778046	0.0411775	0.0647489	ORF30	0.0510717	0.0606086	0.0767158	0.0907264	0.0837752	0.104145	4.07933	3.56854	3.56113
Late lytic	ORF31	0.0729137	0.0720595	0.052459	0.0694603	0.11919	0.08428	3.77375	4.00833	4.27819	0.142201	0.128158	0.0945355	ORF31	0.25273	0.249769	0.181831	0.114997	0.197328	0.139532	8.38416	8.90532	9.50487	0.227457	0.204996	0.151214	ORF31	0.0577114	0.0570353	0.0415214	0.0621831	0.106703	0.0754501	2.96425	3.1485	3.36048	0.167473	0.150935	0.111337	ORF31	0.119383	0.117984	0.0858919	0.0923123	0.158402	0.112007	4.67295	4.96342	5.29758
Late lytic	ORF32	0.0165771	0.0196999	0.0145215	0.0212018	0.0156286	0.0196454	0.709562	0.850864	0.855002	0.0246034	0.0151032	0.0249468	ORF32	0.0574586	0.0682828	0.0503336	0.0351013	0.0258744	0.0325244	1.57644	1.89037	1.89956	0.0393543	0.0241584	0.0399037	ORF32	0.0131208	0.0155925	0.0114938	0.0189806	0.0139912	0.0175872	0.557354	0.668346	0.671597	0.028976	0.0177874	0.0293804	ORF32	0.0271419	0.032255	0.0237763	0.0281771	0.0207703	0.0261086	0.878633	1.0536	1.05873
Late lytic	ORF33	0.088962	0.0656225	0.0865893	0.189903	0.167628	0.147249	5.348	5.36657	5.44148	0.216584	0.298955	0.133139	ORF33	0.308356	0.227457	0.300132	0.314399	0.277521	0.243783	11.8817	11.9229	12.0894	0.346437	0.478194	0.212962	ORF33	0.0704137	0.0519404	0.0685357	0.170007	0.150066	0.131822	4.20081	4.21539	4.27424	0.255076	0.352086	0.1568	ORF33	0.145659	0.107445	0.141774	0.25238	0.222776	0.195693	6.6223	6.6453	6.73806
Late lytic	ORF34	0.00689293	0.00664891	0.00724064	0.0127032	0.0126592	0.00682164	0.618138	0.51943	0.482634	0.00308824	0.00216113	0.00337242	ORF34	0.0238919	0.0230461	0.0250971	0.0210311	0.0209583	0.0112937	1.37332	1.15402	1.07227	0.00493979	0.00345683	0.00539436	ORF34	0.00545578	0.00526263	0.00573099	0.0113723	0.0113329	0.00610695	0.485542	0.408007	0.379104	0.00363709	0.00254521	0.00397178	ORF34	0.0112859	0.0108864	0.0118552	0.0168824	0.016824	0.0090659	0.765425	0.643197	0.597634
Early lytic	ORF35	0.0543466	0.0733191	0.0601761	0.0839302	0.0839302	0.0778766	5.61778	5.12659	4.18144	0.0647938	0.0997182	0.0808841	ORF35	0.188373	0.254135	0.208579	0.138953	0.138953	0.128931	12.481	11.3898	9.28992	0.103641	0.159504	0.129378	ORF35	0.0430155	0.0580323	0.0476295	0.075137	0.075137	0.0697176	4.41272	4.02689	3.28448	0.0763092	0.11744	0.0952591	ORF35	0.0889826	0.120047	0.0985273	0.111543	0.111543	0.103497	6.95636	6.34814	5.17778
Late lytic	ORF36	0.174387	0.159533	0.142315	0.226776	0.244833	0.208236	15.1654	18.1776	19.5119	0.40388	0.415855	0.614337	ORF36	0.174387	0.159533	0.142315	0.226776	0.244833	0.208236	15.1654	18.1776	19.5119	0.40388	0.415855	0.614337	ORF36	0.174387	0.159533	0.142315	0.226776	0.244833	0.208236	15.1654	18.1776	19.5119	0.40388	0.415855	0.614337	ORF36	0.174387	0.159533	0.142315	0.226776	0.244833	0.208236	15.1654	18.1776	19.5119
Late lytic	ORF37	0.119025	0.131883	0.123993	0.13391	0.19242	0.172819	13.9095	14.44	12.9063	0.197647	0.178872	0.421616	ORF37	0.412557	0.457127	0.429779	0.221698	0.318567	0.286115	30.9028	32.0814	28.6739	0.316147	0.286115	0.674395	ORF37	0.0942084	0.104386	0.098141	0.11988	0.172261	0.154713	10.9258	11.3425	10.1378	0.232774	0.210662	0.496546	ORF37	0.194881	0.215935	0.203016	0.177965	0.255725	0.229675	17.2238	17.8807	15.9815
Late lytic	ORF38	0.293887	0.263584	0.309784	0.471828	0.404815	0.407348	22.9592	23.8348	20.4213	0.484981	0.401369	0.371646	ORF38	1.01866	0.91362	1.07376	0.781147	0.670201	0.674395	51.0085	52.954	45.37	0.775752	0.64201	0.594466	ORF38	0.232612	0.208627	0.245195	0.422396	0.362403	0.364671	18.0342	18.7221	16.0407	0.571173	0.472701	0.437696	ORF38	0.481186	0.43157	0.507214	0.627056	0.537996	0.541362	28.4298	29.5141	25.2872
Late lytic	ORF39	0.0210408	0.0215724	0.0172332	0.0386158	0.0365834	0.0232655	1.05848	0.95396	1.14552	0.0440413	0.0363727	0.0336792	ORF39	0.0729305	0.0747733	0.0597328	0.0639313	0.0605666	0.0385177	2.35164	2.11942	2.545	0.0704462	0.05818	0.0538715	ORF39	0.0166539	0.0170747	0.0136401	0.0345701	0.0327506	0.020828	0.83143	0.749327	0.899794	0.0518684	0.042837	0.0396647	ORF39	0.0344505	0.0353209	0.0282162	0.0513201	0.0486191	0.0309196	1.3107	1.18127	1.41847
Late lytic	ORF40	0.0267435	0.0242198	0.0227236	0.0419069	0.0313006	0.0265956	1.56049	1.55617	1.49071	0.029462	0.0441942	0.0264791	ORF40	0.092697	0.0839496	0.0787633	0.0693801	0.0518205	0.0440311	3.46695	3.45735	3.31192	0.047126	0.0706908	0.0423547	ORF40	0.0211676	0.0191701	0.0179858	0.0375164	0.0280213	0.0238093	1.22575	1.22236	1.17094	0.0346981	0.0520485	0.0311851	ORF40	0.0437876	0.0396556	0.0372057	0.055694	0.0415983	0.0353454	1.93232	1.92697	1.84591
Late lytic	ORF42	0.0830621	0.0792378	0.100157	0.185608	0.227247	0.244912	1.77276	2.70195	3.34267	0.551717	0.557483	0.2772	ORF42	0.287905	0.27465	0.347159	0.307289	0.376225	0.40547	3.93856	6.00293	7.42642	0.882499	0.891722	0.443396	ORF42	0.0657439	0.062717	0.0792745	0.166162	0.203439	0.219253	1.39249	2.12236	2.62564	0.64977	0.656561	0.326465	ORF42	0.135999	0.129737	0.163989	0.246672	0.30201	0.325486	2.19517	3.34576	4.13915
Late lytic	ORF43	0.0465955	0.0418199	0.0475745	0.0308911	0.0228975	0.0270981	1.2008	1.44093	1.56482	0.0375511	0.0617679	0.0735057	ORF43	0.161507	0.144954	0.1649	0.0511425	0.0379085	0.0448629	2.66783	3.20132	3.47657	0.0600649	0.0988008	0.117576	ORF43	0.0368804	0.0331006	0.0376554	0.0276547	0.0204986	0.024259	0.94322	1.13184	1.22915	0.0442248	0.0727454	0.0865693	ORF43	0.0762915	0.0684724	0.0778946	0.041054	0.0304306	0.0360131	1.48693	1.78427	1.93768
Late lytic	ORF44	0.0129163	0.0166346	0.0101691	0.0127915	0.0176686	0.0123901	0.736113	0.772711	0.633317	0.0208617	0.0176645	0.0236339	ORF44	0.0447697	0.0576581	0.0352475	0.0211774	0.0292517	0.0205128	1.63543	1.71673	1.40704	0.0333693	0.0282553	0.0378036	ORF44	0.0102233	0.0131664	0.00804886	0.0114514	0.0158175	0.011092	0.57821	0.606957	0.497465	0.0245693	0.0208039	0.0278342	ORF44	0.021148	0.0272362	0.01665	0.0169999	0.0234815	0.0164664	0.911512	0.956829	0.784222
Early lytic	ORF45	0.00378716	0.00562213	0.00756383	0.00723061	0.00926068	0.008034	0.801625	0.639493	0.483638	0.00427458	0.00669361	0.00906172	ORF45	0.0131269	0.0194871	0.0262174	0.0119708	0.0153318	0.0133009	1.78097	1.42076	1.0745	0.00683741	0.0107068	0.0144947	ORF45	0.00299755	0.00444994	0.0059868	0.00647307	0.00829045	0.00719229	0.629669	0.502316	0.379893	0.00503428	0.00788322	0.0106722	ORF45	0.00620079	0.00920521	0.0123844	0.00960943	0.0123074	0.0106771	0.992634	0.791869	0.598878
Early lytic	ORF46	0.0386693	0.0348266	0.0607628	0.0613554	0.0706255	0.0750676	2.75108	2.69634	1.97794	0.0805484	0.0225614	0.0449044	ORF46	0.134034	0.120714	0.210613	0.101578	0.116926	0.12428	6.11209	5.99046	4.3944	0.128841	0.0360881	0.0718268	ORF46	0.0306069	0.0275654	0.048094	0.0549273	0.0632262	0.0672029	2.16095	2.11795	1.55366	0.0948637	0.0265711	0.0528849	ORF46	0.0633139	0.0570222	0.099488	0.0815408	0.0938608	0.0997642	3.4066	3.33881	2.44924
Early lytic	ORF47	0.0683618	0.0670943	0.0624711	0.118367	0.058856	0.058693	3.29436	3.07375	2.81864	0.167473	0.103306	0.0840855	ORF47	0.236952	0.232559	0.216534	0.195965	0.0974406	0.0971708	7.3191	6.82896	6.26219	0.267881	0.165244	0.134499	ORF47	0.0541085	0.0531053	0.0494461	0.105966	0.0526898	0.0525439	2.58769	2.4144	2.21402	0.197237	0.121666	0.0990294	ORF47	0.11193	0.109855	0.102285	0.157308	0.0782192	0.0780026	4.07933	3.80615	3.49026
Late lytic	ORF48	0.0295097	0.0571277	0.0595536	0.0668158	0.0569695	0.0648088	1.5977	1.63467	1.71	0.0706092	0.0301437	0.0621113	ORF48	0.102285	0.198013	0.206422	0.110619	0.0943173	0.107296	3.54963	3.63175	3.79912	0.112943	0.0482164	0.0993502	ORF48	0.023357	0.0452167	0.0471369	0.0598156	0.0510009	0.0580189	1.25498	1.28402	1.34319	0.0831581	0.0355009	0.0731499	ORF48	0.0483167	0.0935361	0.0975082	0.0887977	0.075712	0.0861304	1.9784	2.02417	2.11746
Early lytic	ORF49	0.0977252	0.0890498	0.105355	0.114126	0.115997	0.115477	2.94553	2.80032	3.03086	0.0890877	0.150479	0.146247	ORF49	0.0977252	0.0890498	0.105355	0.114126	0.115997	0.115477	2.94553	2.80032	3.03086	0.0890877	0.150479	0.146247	ORF49	0.0977252	0.0890498	0.105355	0.114126	0.115997	0.115477	2.94553	2.80032	3.03086	0.0890877	0.150479	0.146247	ORF49	0.0977252	0.0890498	0.105355	0.114126	0.115997	0.115477	2.94553	2.80032	3.03086
Early lytic	RTA	0.148286	0.155241	0.158337	0.371329	0.349107	0.359855	4.50992	5.14788	5.303	0.293534	0.355037	0.403626	RTA	0.148286	0.155241	0.158337	0.371329	0.349107	0.359855	4.50992	5.14788	5.303	0.293534	0.355037	0.403626	RTA	0.148286	0.155241	0.158337	0.371329	0.349107	0.359855	4.50992	5.14788	5.303	0.293534	0.355037	0.403626	RTA	0.148286	0.155241	0.158337	0.371329	0.349107	0.359855	4.50992	5.14788	5.303
Early lytic	K8	0.0762739	0.0632993	0.0850428	0.101625	0.107942	0.0882251	4.54727	4.71416	4.70763	0.124137	0.0978693	0.207186	K8	0.264377	0.219405	0.294771	0.168249	0.178707	0.146063	10.1027	10.4735	10.459	0.198563	0.156547	0.331405	K8	0.060371	0.0501016	0.0673116	0.0909783	0.0966335	0.0789819	3.57184	3.70293	3.6978	0.146198	0.115263	0.244008	K8	0.124885	0.103641	0.139242	0.135059	0.143455	0.117251	5.63077	5.83743	5.82934
Late lytic	K8.1	0.0433848	0.0297562	0.0257432	0.095215	0.0798997	0.053339	1.06881	1.09809	1.04681	0.0233247	0.0317522	0.0696854	K8.1	0.150378	0.103139	0.0892296	0.157636	0.13228	0.0883067	2.37457	2.43964	2.3257	0.037309	0.0507892	0.111465	K8.1	0.0343392	0.0235521	0.0203758	0.0852395	0.0715287	0.0477507	0.839537	0.862542	0.82226	0.02747	0.0373953	0.0820701	K8.1	0.0710346	0.0487203	0.0421497	0.12654	0.106186	0.0708871	1.32348	1.35974	1.29624
Early lytic	ORF52	0.0685991	0.083872	0.0761155	0.125376	0.119107	0.1069	4.89735	4.31093	4.13532	0.112033	0.0775892	0.116629	ORF52	0.237775	0.290713	0.263827	0.20757	0.197191	0.176981	10.8805	9.57762	9.18746	0.179203	0.124108	0.186554	ORF52	0.0542964	0.0663849	0.0602456	0.112241	0.106629	0.0957003	3.84682	3.3862	3.24826	0.131944	0.0913786	0.137357	ORF52	0.112318	0.137325	0.124625	0.166624	0.158293	0.142069	6.06427	5.33813	5.12067
Early lytic	ORF53	0.0679837	0.0832927	0.0740341	0.0817483	0.064272	0.0907684	2.89788	2.4863	1.93187	0.0573923	0.0282423	0.0727958	ORF53	0.235642	0.288705	0.256613	0.135341	0.106407	0.150274	6.43824	5.52382	4.29205	0.0918018	0.0451749	0.116441	ORF53	0.0538093	0.0659264	0.0585982	0.0731837	0.0575383	0.0812587	2.27626	1.95297	1.51747	0.0675922	0.0332616	0.0857333	ORF53	0.111311	0.136376	0.121217	0.108643	0.085417	0.120631	3.58838	3.07873	2.39219
Early lytic	ORF55	0.0910204	0.123051	0.1047	0.0963436	0.128366	0.123736	5.35171	4.50648	4.86689	0.236843	0.149581	0.167241	ORF55	0.31549	0.426514	0.362906	0.159504	0.212519	0.204854	11.8899	10.0121	10.8128	0.378842	0.239263	0.26751	ORF55	0.0720429	0.0973956	0.0828704	0.0862499	0.114917	0.110772	4.20372	3.5398	3.8229	0.278935	0.176165	0.196963	ORF55	0.149029	0.201474	0.171427	0.12804	0.170597	0.164444	6.6269	5.58026	6.02655
Early lytic	ORF56	0.0430553	0.055604	0.049767	0.0456682	0.027802	0.0564193	1.94936	2.03778	1.95342	0.0518684	0.0441942	0.0612987	ORF56	0.149236	0.192732	0.1725	0.0756072	0.0460284	0.0934065	4.3309	4.52735	4.33991	0.0829662	0.0706908	0.0980504	ORF56	0.0340784	0.0440108	0.0393907	0.0408836	0.0248893	0.0505084	1.5312	1.60066	1.53439	0.0610866	0.0520485	0.0721929	ORF56	0.0704951	0.0910414	0.0814843	0.0606927	0.0369487	0.0749809	2.41385	2.52334	2.41887
Early lytic	ORF57	0.204381	0.194701	0.165435	0.125986	0.131245	0.114811	8.45614	8.69991	9.07564	0.170992	0.133508	0.0869904	ORF57	0.708415	0.674863	0.573421	0.208579	0.217286	0.190078	18.7871	19.3286	20.1634	0.27351	0.213553	0.139146	ORF57	0.161768	0.154107	0.130942	0.112787	0.117495	0.102783	6.64223	6.8337	7.12884	0.201381	0.157236	0.102451	ORF57	0.334636	0.318787	0.270869	0.167434	0.174424	0.152583	10.471	10.7729	11.2382
Early lytic	K9	0.0562631	0.0748597	0.0756421	0.0341099	0.0206937	0.0427579	3.2898	3.7607	4.08122	0.031402	0.0140723	0.0198186	K9	0.195016	0.259475	0.262187	0.0564715	0.0342599	0.0707889	7.30896	8.35516	9.06726	0.0502291	0.0225093	0.0317009	K9	0.0445324	0.0592517	0.059871	0.0305362	0.0185256	0.0382782	2.58411	2.95399	3.20576	0.0369828	0.0165732	0.0233408	K9	0.0921205	0.122569	0.12385	0.0453318	0.0275017	0.0568249	4.07368	4.65678	5.05368
Early lytic	VIRF4	0.290646	0.227562	0.240704	0.166239	0.198379	0.151494	11.4161	11.934	12.3377	0.354044	0.215685	0.258279	VIRF4	1.00742	0.788765	0.834316	0.275222	0.328432	0.25081	25.3632	26.5137	27.4107	0.566311	0.345	0.41313	VIRF4	0.230047	0.180116	0.190518	0.148823	0.177595	0.135622	8.96726	9.37401	9.69114	0.416966	0.254018	0.304181	VIRF4	0.475879	0.372591	0.394109	0.220931	0.263645	0.201335	14.1363	14.7775	15.2775
Late lytic	VIRF2	0.152442	0.207234	0.16452	0.300895	0.176328	0.252846	15.5086	12.5273	10.8078	0.239318	0.251913	0.290377	VIRF2	0.528387	0.718304	0.57025	0.498155	0.291924	0.418607	34.4556	27.8319	24.0117	0.382801	0.402948	0.464473	VIRF2	0.120658	0.164026	0.130218	0.269371	0.157854	0.226356	12.1819	9.84006	8.48942	0.28185	0.296684	0.341984	VIRF2	0.249596	0.339308	0.269371	0.399888	0.234339	0.336031	19.204	15.5122	13.383
Early lytic	ORF58	0.214542	0.295521	0.225521	0.526072	0.506044	0.417062	19.0801	18.597	13.8999	0.30736	0.455651	0.552099	ORF58	0.743635	1.02432	0.781689	0.870953	0.837794	0.690478	42.3904	41.3171	30.8814	0.491637	0.728836	0.883111	ORF58	0.169811	0.233906	0.1785	0.470957	0.453026	0.373367	14.9873	14.6078	10.9182	0.361985	0.53663	0.65022	ORF58	0.351274	0.483862	0.369249	0.699146	0.672528	0.554272	23.6265	23.0283	17.2119
Early lytic	ORF59	0.116737	0.103617	0.125376	0.187418	0.219658	0.221493	9.67995	9.8287	8.39191	0.111182	0.208483	0.162668	ORF59	0.404628	0.359152	0.434572	0.310285	0.363661	0.366699	21.506	21.8365	18.6444	0.177842	0.333479	0.260195	ORF59	0.0923977	0.0820132	0.0992355	0.167783	0.196645	0.198288	7.60352	7.72035	6.59177	0.130942	0.245535	0.191577	ORF59	0.191135	0.169654	0.20528	0.249078	0.291924	0.294363	11.9865	12.1706	10.3915
Late lytic	ORF60	0.17115	0.153502	0.154999	0.215735	0.245592	0.226147	10.5123	10.0631	8.47375	0.176899	0.159541	0.0899333	ORF60	0.593231	0.532062	0.53725	0.357166	0.406596	0.374404	23.3551	22.3572	18.8262	0.282959	0.255194	0.143853	ORF60	0.135466	0.121498	0.122682	0.193133	0.219861	0.202454	8.25728	7.90446	6.65605	0.208338	0.187895	0.105917	ORF60	0.280227	0.251332	0.253783	0.286711	0.32639	0.300548	13.0171	12.4609	10.4928
Early lytic	ORF61	0.0609738	0.0984362	0.0740341	0.0911466	0.129887	0.116172	5.81992	5.50217	5.65685	0.0574719	0.0542964	0.086031	ORF61	0.211344	0.341195	0.256613	0.1509	0.215038	0.192331	12.9301	12.2242	12.5679	0.0919292	0.0868498	0.137611	ORF61	0.0482609	0.0779126	0.0585982	0.0815974	0.116279	0.104001	4.5715	4.3219	4.44341	0.0676859	0.0639461	0.101321	ORF61	0.0998334	0.161171	0.121217	0.121133	0.172619	0.154392	7.20667	6.8132	7.00475
Early lytic	ORF62	0.0913364	0.0814091	0.0904543	0.10333	0.0962769	0.105575	4.01946	4.04461	3.92312	0.0778046	0.109728	0.0900581	ORF62	0.316585	0.282176	0.313528	0.171071	0.159394	0.174787	8.93004	8.98592	8.716	0.124452	0.175515	0.144053	ORF62	0.072293	0.0644355	0.0715949	0.0925045	0.0861901	0.0945137	3.15725	3.177	3.08157	0.0916323	0.129229	0.106063	ORF62	0.149547	0.133292	0.148102	0.137325	0.127951	0.140308	4.9772	5.00834	4.8579
Late lytic	ORF63	0.110977	0.0957445	0.0811837	0.150448	0.138824	0.137198	5.21259	3.88792	4.69134	0.202922	0.197784	0.141316	ORF63	0.384663	0.331865	0.281395	0.249078	0.229834	0.227142	11.5808	8.63782	10.4228	0.324585	0.316366	0.226043	ORF63	0.0878387	0.0757821	0.0642571	0.134686	0.12428	0.122824	4.09444	3.05393	3.68501	0.238986	0.232935	0.166431	ORF63	0.181705	0.156764	0.132923	0.199944	0.184497	0.182335	6.45463	4.81432	5.80918
Late lytic	ORF64	0.136062	0.138152	0.112059	0.272501	0.216034	0.270244	5.24521	4.91435	5.75175	0.365514	0.266831	0.262429	ORF64	0.47161	0.478857	0.388414	0.451146	0.357661	0.447409	11.6533	10.9182	12.7787	0.584659	0.42681	0.419769	ORF64	0.107693	0.109348	0.0886952	0.243952	0.193401	0.241931	4.12006	3.86018	4.51794	0.430475	0.314253	0.309069	ORF64	0.222776	0.226199	0.183476	0.362152	0.287108	0.359152	6.49502	6.08532	7.12225
Late lytic	ORF65	0.0679837	0.0694603	0.0833504	0.17645	0.174625	0.332018	5.74378	5.96698	5.06654	0.210662	0.200963	0.181243	ORF65	0.235642	0.24076	0.288905	0.292127	0.289105	0.549681	12.761	13.2569	11.2563	0.336964	0.32145	0.289908	ORF65	0.0538093	0.0549781	0.0659721	0.157964	0.15633	0.297233	4.51169	4.68701	3.97972	0.248101	0.236678	0.213454	ORF65	0.111311	0.113729	0.136471	0.234501	0.232076	0.44125	7.11238	7.38877	6.27377
Early lytic	ORF66	0.0362804	0.0468871	0.0541586	0.113545	0.07601	0.110134	1.89737	3.01049	1.91853	0.0844944	0.0822979	0.0869301	ORF66	0.125753	0.162517	0.187722	0.187982	0.12584	0.182335	4.21539	6.68843	4.2624	0.135153	0.13164	0.139049	ORF66	0.028716	0.0371112	0.0428667	0.101649	0.0680466	0.0985956	1.49037	2.36472	1.50699	0.099511	0.0969242	0.10238	ORF66	0.0594025	0.0767689	0.0886747	0.1509	0.101017	0.146367	2.34947	3.72782	2.37567
Early lytic	ORF67	0.0263205	0.0217677	0.0184829	0.0974181	0.0979598	0.114176	1.42504	1.43694	1.05263	0.111491	0.108743	0.142793	ORF67	0.0912309	0.0754501	0.0640644	0.161283	0.16218	0.189027	3.16601	3.19246	2.33863	0.178336	0.173941	0.228405	ORF67	0.0208328	0.0172292	0.0146293	0.0872118	0.0876967	0.102214	1.11935	1.1287	0.826832	0.131306	0.12807	0.168171	ORF67	0.0430951	0.0356406	0.0302623	0.129468	0.130188	0.151739	1.76459	1.77933	1.30345
Early lytic	ORF67A	0.00818577	0.00960055	0.0151802	0.0493548	0.0653954	0.0517009	0.48063	0.419284	0.381829	0.0319509	0.0142292	0.0242478	ORF67A	0.0283731	0.0332769	0.0526168	0.0817106	0.108267	0.0855948	1.06782	0.931525	0.848312	0.0511071	0.0227604	0.0387856	ORF67A	0.00647906	0.00759887	0.0120152	0.044184	0.0585441	0.0462843	0.377531	0.329344	0.299924	0.0376293	0.0167581	0.0285572	ORF67A	0.0134027	0.0157191	0.0248548	0.0655921	0.08691	0.0687101	0.595153	0.51919	0.47281
Late lytic	ORF68	0.0117625	0.0252134	0.0258684	0.0789637	0.0756946	0.0762211	1.0629	1.2466	1.17691	0.0853184	0.0687737	0.135184	ORF68	0.0407704	0.0873933	0.0896636	0.13073	0.125318	0.12619	2.36144	2.76958	2.61474	0.136471	0.110007	0.216234	ORF68	0.00931002	0.0199565	0.0204749	0.0706908	0.0677642	0.0682355	0.834895	0.979194	0.92445	0.100481	0.0809963	0.15921	ORF68	0.0192589	0.0412823	0.0423547	0.104942	0.100598	0.101297	1.31616	1.54364	1.45734
Early lytic	ORF69	0.0365581	0.0499398	0.051522	0.121357	0.116011	0.140567	3.91768	3.46055	3.42238	0.155178	0.160651	0.169223	ORF69	0.126716	0.173099	0.178583	0.200916	0.192065	0.23272	8.70393	7.68831	7.60352	0.248216	0.256969	0.270681	ORF69	0.0289358	0.0395275	0.0407798	0.108643	0.103857	0.12584	3.0773	2.71823	2.68825	0.182757	0.189202	0.199298	ORF69	0.0598571	0.0817672	0.0843579	0.161283	0.154178	0.186813	4.85117	4.28511	4.23785
Latent	K12	0.0470172	0.037638	0.0605107	0.298403	0.23871	0.223808	3.01676	3.74249	4.12387	0.212274	0.219912	0.151564	K12	0.162969	0.130459	0.209739	0.494029	0.395203	0.370531	6.70235	8.31471	9.16203	0.339543	0.351761	0.242434	K12	0.0372143	0.0297906	0.0478944	0.26714	0.213701	0.20036	2.36964	2.9397	3.23927	0.25	0.258996	0.1785	K12	0.0769821	0.0616253	0.0990751	0.396575	0.317244	0.297439	3.73558	4.63424	5.10649
Latent	K13	0.283483	0.323836	0.310213	1.18866	1.3673	1.14658	3.63259	4.42906	3.52104	1.46003	1.18838	1.49485	K13	0.982594	1.12246	1.07525	1.96791	2.26367	1.89825	8.07055	9.84006	7.8227	2.3354	1.90088	2.39109	K13	0.224378	0.256317	0.245535	1.06412	1.22405	1.02645	2.85337	3.47899	2.76574	1.71951	1.39959	1.76052	K13	0.464151	0.530221	0.507918	1.57972	1.81714	1.52379	4.49815	5.4844	4.36002
Latent	ORF72	0.202267	0.235424	0.323611	1.64985	1.49002	1.89386	5.6647	4.29602	3.46055	1.31677	1.32225	1.85575	ORF72	0.701088	0.816014	1.12168	2.73145	2.46684	3.13544	12.5853	9.54448	7.68831	2.10624	2.11501	2.96836	ORF72	0.160095	0.186339	0.256139	1.477	1.33391	1.69545	4.44957	3.37448	2.71823	1.55079	1.55725	2.18556	ORF72	0.331175	0.385464	0.529854	2.19264	1.98023	2.51693	7.01447	5.31966	4.28511
Latent	LANA	0.513701	0.519662	0.452188	1.1298	1.27788	1.11842	3.3689	3.51217	3.96344	1.18312	1.6049	1.64243	LANA	0.513701	0.519662	0.452188	1.1298	1.27788	1.11842	3.3689	3.51217	3.96344	1.18312	1.6049	1.64243	LANA	0.513701	0.519662	0.452188	1.1298	1.27788	1.11842	3.3689	3.51217	3.96344	1.18312	1.6049	1.64243	LANA	0.513701	0.519662	0.452188	1.1298	1.27788	1.11842	3.3689	3.51217	3.96344
Early lytic	K14	0.573798	0.673293	0.819267	1.02058	0.85719	1.24704	15.6156	16.8289	29.5658	0.807225	0.660491	0.908652	K14	0.573798	0.673293	0.819267	1.02058	0.85719	1.24704	15.6156	16.8289	29.5658	0.807225	0.660491	0.908652	K14	0.573798	0.673293	0.819267	1.02058	0.85719	1.24704	15.6156	16.8289	29.5658	0.807225	0.660491	0.908652	K14	0.573798	0.673293	0.819267	1.02058	0.85719	1.24704	15.6156	16.8289	29.5658
Late lytic	ORF74	0.00952763	0.0151802	0.020881	0.0572863	0.0413873	0.0491499	0.976032	1.08749	1.05482	0.0574719	0.0160866	0.0705114	ORF74	0.0330242	0.0526168	0.0723766	0.0948418	0.0685199	0.0813715	2.16845	2.41608	2.3435	0.0919292	0.0257313	0.112787	ORF74	0.00754115	0.0120152	0.0165274	0.0512845	0.0370513	0.0440006	0.766664	0.854212	0.828553	0.0676859	0.0189455	0.0830429	ORF74	0.0155997	0.0248548	0.0341888	0.076133	0.0550035	0.0653199	1.2086	1.34661	1.30616
Late lytic	ORF75	0.0593065	0.0493206	0.0605107	0.201707	0.2301	0.27842	2.85008	2.41329	2.14355	0.213159	0.169811	0.169929	ORF75	0.205565	0.170952	0.209739	0.333941	0.380948	0.460945	6.33202	5.36161	4.76233	0.340958	0.271621	0.271809	ORF75	0.0469412	0.0390374	0.0478944	0.180575	0.205993	0.24925	2.23871	1.89562	1.68374	0.251042	0.19999	0.200129	ORF75	0.0971035	0.0807534	0.0990751	0.268067	0.305801	0.370018	3.52918	2.98832	2.6543
Late lytic	K15	0.0902039	0.0811837	0.0933202	0.424352	0.389402	0.388863	4.85005	4.26634	4.4506	0.376312	0.418703	0.358489	K15	0.31266	0.281395	0.323462	0.702547	0.644685	0.643792	10.7754	9.47855	9.88792	0.60193	0.669737	0.573421	K15	0.0713966	0.0642571	0.0738632	0.379893	0.348605	0.348122	3.80967	3.35117	3.49591	0.443191	0.493116	0.4222	K15	0.147692	0.132923	0.152795	0.563961	0.517513	0.516796	6.0057	5.28291	5.51107
Constitutive	GFP	3.49074	3.57603	2.86546	1.93147	2.16842	2.25443	61.0335	67.0604	73.0571	1.46928	1.72053	1.28885	GFP	3.49074	3.57603	2.86546	1.93147	2.16842	2.25443	61.0335	67.0604	73.0571	1.46928	1.72053	1.28885	GFP	3.49074	3.57603	2.86546	1.93147	2.16842	2.25443	61.0335	67.0604	73.0571	1.46928	1.72053	1.28885	GFP	3.49074	3.57603	2.86546	1.93147	2.16842	2.25443	61.0335	67.0604	73.0571
*GFP, LANA, RTA, ORF36, ORF25, ORF49, K2, K14 were normalized to viral DNA amplified by their dedicated primers
[truncated: 42 more columns]

## Sheet: 293FRT
	KSHV∆LANA infection in 293FRT or 293FRT-LANA cells. Viral RNA/DNA copy No. Ratio normalized to viral DNA amplified with GFP, K13, ORF49, K2, K14, ORF25 or ORF36 primers
		RNA/GFP DNA*													RNA/K13 DNA*													RNA/ORF49 DNA*													RNA/K2 DNA*
Viral gene class	Viral gene	293FRT 24 hpi			293FRT-LANA 24 hpi			293FRT 72 hpi			293FRT-LANA 72 hpi			Viral gene	293FRT 24 hpi			293FRT-LANA 24 hpi			293FRT 72 hpi			293FRT-LANA 72 hpi			Viral gene	293FRT 24 hpi			293FRT-LANA 24 hpi			293FRT 72 hpi			293FRT-LANA 72 hpi			Viral gene	293FRT 24 hpi			293FRT-LANA 24 hpi			293FRT 72 hpi
Early lytic	K1	0.20757	0.213998	0.303689	0.30404	0.298817	0.349492	0.310859	0.308498	0.697533	3.51048	3.47657	3.16163	K1	0.176654	0.182125	0.258458	0.111568	0.109652	0.128247	0.202828	0.201288	0.455124	1.48075	1.46645	1.3336	K1	0.0721929	0.0744286	0.105623	0.101672	0.0999257	0.116872	0.120993	0.120074	0.271495	1.44226	1.42833	1.29894	K1	0.103737	0.106949	0.151774	0.0910202	0.0894565	0.104627	0.116791	0.115904	0.262066
Late lytic	ORF4	0.794802	0.838956	0.674395	1.78427	1.84975	2.13959	1.40769	2.66167	1.75605	14.6382	13.3861	16.0853	ORF4	0.676424	0.714002	0.573951	0.654743	0.678772	0.785128	0.918486	1.73668	1.14578	6.17453	5.64639	6.78491	ORF4	0.276433	0.29179	0.234555	0.596668	0.618566	0.715488	0.547906	1.03598	0.683494	6.01402	5.49961	6.60853	ORF4	0.397217	0.419284	0.337042	0.534155	0.553759	0.640526	0.528875	1	0.659754
Early lytic	ORF6	0.0810899	0.150587	0.201335	0.806828	0.873775	0.51991	0.476759	0.395112	0.960151	4.03527	5.67125	5.65555	ORF6	0.0690124	0.128158	0.171348	0.296068	0.320634	0.190782	0.311074	0.257801	0.626476	1.70212	2.39219	2.38556	ORF6	0.0282031	0.0523742	0.0700243	0.269807	0.292194	0.17386	0.185565	0.153786	0.373712	1.65787	2.33	2.32355	ORF6	0.0405262	0.0752586	0.100621	0.241539	0.261581	0.155645	0.17912	0.148445	0.360732
Early lytic	ORF7	0.184113	0.201056	0.222005	0.4946	0.4188	0.425825	0.244064	0.178047	0.213208	2.70695	3.25277	3.79386	ORF7	0.156692	0.17111	0.18894	0.181495	0.15368	0.156258	0.159246	0.116172	0.139113	1.14182	1.37205	1.60029	ORF7	0.0640348	0.0699273	0.0772137	0.165396	0.140049	0.142398	0.0949953	0.0693	0.0829853	1.11213	1.33638	1.55869	ORF7	0.0920142	0.100481	0.110951	0.148068	0.125376	0.127479	0.0916958	0.066893	0.080103
Early lytic	ORF8	0.228405	0.172141	0.32481	1.66132	1.51397	1.32073	0.312371	1.01842	0.387249	8.32625	11.956	14.4467	ORF8	0.194387	0.146503	0.276433	0.609628	0.555554	0.484645	0.203815	0.664495	0.252671	3.51209	5.04317	6.09375	ORF8	0.0794395	0.059871	0.112969	0.555554	0.506277	0.441658	0.121582	0.396392	0.150726	3.42079	4.91207	5.93534	ORF8	0.11415	0.086031	0.16233	0.497349	0.453235	0.395385	0.117359	0.382624	0.145491
Early lytic	ORF9	0.330946	0.171071	0.378055	1.10675	1.00301	0.801811	0.926802	0.235098	0.593917	6.886	5.79845	7.9374	ORF9	0.281655	0.145592	0.321747	0.406126	0.368057	0.294227	0.604716	0.153396	0.387517	2.90458	2.44584	3.34807	ORF9	0.115103	0.0594986	0.131488	0.370103	0.335411	0.268129	0.360732	0.0915054	0.231166	2.82907	2.38226	3.26104	ORF9	0.165396	0.085496	0.18894	0.331328	0.30027	0.240037	0.348203	0.0883271	0.223137
Early lytic	ORF10	0.289908	0.440333	0.387876	1.55977	1.7033	2.11013	0.772889	0.51883	0.47281	12.081	13.4233	12.5244	ORF10	0.246729	0.37475	0.330106	0.572362	0.625031	0.774319	0.504292	0.338524	0.308497	5.09588	5.66207	5.2829	ORF10	0.10083	0.153148	0.134904	0.521594	0.569592	0.705638	0.300826	0.20194	0.184028	4.9634	5.51488	5.14557	ORF10	0.144887	0.220065	0.193848	0.466947	0.509915	0.631708	0.290377	0.194926	0.177637
Early lytic	ORF11	0.689999	0.914254	1.09404	14.3237	13.6359	12.332	4.66324	3.60834	4.47638	79.1033	82.0634	79.4881	ORF11	0.587231	0.778085	0.931095	5.25613	5.00372	4.52526	3.04265	2.35435	2.92073	33.3665	34.6151	33.5288	ORF11	0.239982	0.317978	0.380508	4.78991	4.55989	4.12387	1.81504	1.40444	1.74231	32.4991	33.7153	32.6572	ORF11	0.34484	0.456916	0.546768	4.28807	4.08215	3.69181	1.752	1.35566	1.68179
Early lytic	K2	0.467082	0.39626	0.352213	5.96804	6.07396	6.67301	1.02482	1.02544	1.08425	25.2351	25.7427	26.2373	K2	0.467082	0.39626	0.352213	5.96804	6.07396	6.67301	1.02482	1.02544	1.08425	25.2351	25.7427	26.2373	K2	0.467082	0.39626	0.352213	5.96804	6.07396	6.67301	1.02482	1.02544	1.08425	25.2351	25.7427	26.2373	K2	0.467082	0.39626	0.352213	5.96804	6.07396	6.67301	1.02482	1.02544	1.08425
Early lytic	ORF2	0.817147	0.451459	0.45681	0.779885	0.489823	0.553377	0.204098	0.286843	0.173299	1.47189	1.4456	1.34319	ORF2	0.695441	0.384219	0.388773	0.286181	0.179742	0.203063	0.133169	0.187158	0.113073	0.620856	0.609767	0.566572	ORF2	0.284204	0.157018	0.158879	0.260797	0.163799	0.185052	0.0794395	0.111646	0.0674518	0.604716	0.593916	0.551843	ORF2	0.408384	0.225625	0.2283	0.233473	0.146638	0.165664	0.0766803	0.107768	0.065109
Early lytic	K3	0.581023	0.543242	0.570645	2.84876	2.85865	2.26944	0.682232	0.362068	0.715654	12.5591	13.1835	18.6702	K3	0.494485	0.462332	0.485654	1.04536	1.04899	0.832776	0.44514	0.236241	0.466947	5.29757	5.56094	7.87527	K3	0.20208	0.18894	0.198471	0.952638	0.955945	0.75891	0.26554	0.140925	0.278548	5.15985	5.41638	7.67055	K3	0.290377	0.271495	0.285191	0.85283	0.855791	0.679399	0.256317	0.13603	0.268874
Early lytic	ORF70	0.239594	0.209884	0.154285	0.389132	0.634782	0.541613	0.286843	0.154892	0.208098	0.975806	0.812065	1.28224	ORF70	0.203909	0.178624	0.131306	0.142793	0.232935	0.198746	0.187158	0.101063	0.135779	0.411604	0.342537	0.540861	ORF70	0.0833312	0.072998	0.0536603	0.130128	0.212274	0.181118	0.111646	0.0602874	0.0809963	0.400904	0.333632	0.526801	ORF70	0.119742	0.104894	0.0771067	0.116494	0.190034	0.162142	0.107768	0.0581934	0.0781831
Early lytic	K4	0.85362	1.80084	1.49658	27.7677	26.0883	18.2311	6.10645	6.38786	5.15629	141.403	133.128	204.884	K4	0.726483	1.53262	1.27368	10.1894	9.57319	6.68997	3.98431	4.16793	3.36436	59.645	56.1545	86.4222	K4	0.29689	0.626332	0.520511	9.28563	8.72406	6.09658	2.37677	2.4863	2.00694	58.0945	54.6947	84.1756	K4	0.426613	0.900002	0.747943	8.31277	7.81004	5.45784	2.29421	2.39994	1.93724
Early lytic	K4.1	0.0258027	0.0680938	0.0600233	0.368142	0.533047	0.698017	0.018178	0.130882	0.0229134	4.04648	4.48674	6.98697	K4.1	0.0219597	0.0579519	0.0510835	0.135091	0.195603	0.256139	0.0118607	0.085397	0.0149504	1.70684	1.89255	2.94717	K4.1	0.00897421	0.0236831	0.0208762	0.123108	0.178253	0.23342	0.00707527	0.050942	0.0089184	1.66247	1.84335	2.87056	K4.1	0.0128954	0.0340312	0.0299978	0.11021	0.159578	0.208965	0.00682952	0.0491727	0.00860863
Early lytic	K4.2	0.113807	0.209303	0.165932	0.151284	0.177678	0.273258	0.189246	0.270806	0.17584	0.709398	0.704986	0.765072	K4.2	0.096857	0.17813	0.141218	0.0555142	0.0651993	0.100273	0.123478	0.176695	0.114731	0.299231	0.29737	0.322714	K4.2	0.0395823	0.0727958	0.0577114	0.0505901	0.0594162	0.0913786	0.0736587	0.105404	0.0684408	0.291452	0.289639	0.314325	K4.2	0.0568774	0.104603	0.0829278	0.0452898	0.0531911	0.0818048	0.0711003	0.101743	0.0660636
Early lytic	K5	0.301173	0.588317	0.591179	6.10222	6.27377	5.85364	0.896474	1.07128	2.24285	30.3299	28.5747	30.562	K5	0.256317	0.500694	0.503129	2.23923	2.30218	2.14801	0.584928	0.698983	1.46341	12.7934	12.0531	12.8913	K5	0.104748	0.204617	0.205613	2.04061	2.09798	1.95748	0.348928	0.416966	0.872968	12.4608	11.7398	12.5562	K5	0.150517	0.294023	0.295453	1.82681	1.87817	1.7524	0.336808	0.402483	0.842647
Early lytic	K6	0.433669	0.439114	0.4117	0.918488	0.884745	1.00998	0.107718	0.254429	0.0593065	1.24977	1.90616	1.13734	K6	0.369079	0.373712	0.350382	0.337042	0.32466	0.370617	0.0702835	0.166009	0.038696	0.527166	0.804035	0.479742	K6	0.15083	0.152724	0.14319	0.307147	0.295863	0.337744	0.0419263	0.0990294	0.0230834	0.513462	0.783133	0.467271	K6	0.216734	0.219455	0.205755	0.274967	0.264865	0.302358	0.0404701	0.0955898	0.0222817
Early lytic	K7	0.704009	0.873371	0.796456	1.47155	1.26693	0.912144	0.403135	0.717143	0.424941	7.58772	4.20081	4.99909	K7	0.599155	0.743291	0.677832	0.539988	0.464902	0.334714	0.263036	0.467919	0.277264	3.20057	1.77194	2.10867	K7	0.244855	0.303759	0.277008	0.492092	0.423666	0.305025	0.156909	0.279128	0.165396	3.11737	1.72588	2.05385	K7	0.351842	0.436484	0.398044	0.440535	0.379279	0.273068	0.151459	0.269433	0.159652
Late lytic	ORF16	0.235478	0.260556	0.30034	1.58374	1.38639	1.27574	0.192687	0.215436	0.28094	11.5488	12.8408	14.7196	ORF16	0.200406	0.221749	0.255607	0.581157	0.50874	0.468136	0.125724	0.140567	0.183307	4.87138	5.41638	6.20887	ORF16	0.0818996	0.0906217	0.104458	0.529609	0.463615	0.426613	0.0749982	0.0838526	0.109348	4.74474	5.27558	6.04746	ORF16	0.117685	0.130218	0.1501	0.474122	0.415042	0.381917	0.0723933	0.0809402	0.10555
Early lytic	ORF17	0.674863	1.67559	1.39732	24.3751	28.0773	22.885	5.34553	4.04554	3.79825	140.718	134.333	241.297	ORF17	0.574349	1.42603	1.18921	8.94449	10.3031	8.39773	3.48783	2.63962	2.47826	59.3563	56.6628	101.781	ORF17	0.234718	0.582771	0.48599	8.15113	9.38919	7.65287	2.0806	1.57462	1.47836	57.8133	55.1898	99.1355	ORF17	0.337276	0.837406	0.698339	7.29713	8.40548	6.85107	2.00834	1.51992	1.42701
Late lytic	ORF18	0.215188	0.265478	0.331405	1.98389	2.59068	1.96201	0.41851	0.482745	0.46501	9.79243	12.165	16.1635	ORF18	0.183138	0.225938	0.282046	0.727995	0.950659	0.719966	0.273068	0.31498	0.303408	4.13054	5.13132	6.81791	ORF18	0.0748424	0.0923336	0.115263	0.663423	0.866337	0.656106	0.162893	0.187895	0.180992	4.02316	4.99793	6.64068	ORF18	0.107544	0.132678	0.165626	0.593916	0.775571	0.587365	0.157236	0.181369	0.174706
Late lytic	ORF19	0.182968	0.195422	0.23761	2.30591	2.55856	2.21044	1.0255	0.769681	0.356095	15.1125	15.2704	19.7348	ORF19	0.155717	0.166316	0.20222	0.846159	0.938872	0.811127	0.669117	0.502199	0.232343	6.37458	6.4412	8.32431	ORF19	0.0636366	0.067968	0.0826409	0.771105	0.855595	0.739181	0.399149	0.299577	0.1386	6.20887	6.27376	8.10791	ORF19	0.091442	0.097666	0.11875	0.690317	0.765954	0.661737	0.385286	0.289172	0.133786
Late lytic	ORF20	0.188112	0.365177	0.216384	1.94711	2.57636	2.51112	0.203956	0.946932	0.337354	14.0127	16.2309	15.2176	ORF20	0.160095	0.310787	0.184156	0.714497	0.945402	0.921464	0.133077	0.617851	0.220115	5.9107	6.84633	6.41892	ORF20	0.0654256	0.127009	0.0752586	0.651122	0.861546	0.839731	0.0793844	0.368567	0.131306	5.75705	6.66835	6.25205	ORF20	0.0940127	0.182504	0.108142	0.582904	0.771282	0.751753	0.0766272	0.355766	0.126745
Early lytic	ORF21	0.517513	0.542865	0.599847	4.58631	4.98756	4.78438	1.1191	1.06979	0.835281	34.9366	39.4422	35.8193	ORF21	0.440435	0.462011	0.510506	1.68296	1.8302	1.75564	0.730183	0.698015	0.545001	14.7366	16.6371	15.1089	ORF21	0.179991	0.188809	0.208627	1.53368	1.66786	1.59992	0.435577	0.416388	0.32511	14.3535	16.2046	14.7162	ORF21	0.258637	0.271307	0.299785	1.373	1.49312	1.4323	0.420448	0.401925	0.313818
Late lytic	ORF22	0.526559	0.444627	0.727322	9.32648	9.66208	9.58869	2.77278	2.5871	2.60148	65.375	68.9112	70.0672	ORF22	0.448133	0.378404	0.618995	3.42238	3.54553	3.5186	1.80917	1.68802	1.6974	27.5758	29.0674	29.555	ORF22	0.183138	0.154642	0.252963	3.11882	3.23104	3.2065	1.07923	1.00696	1.01255	26.8589	28.3118	28.7867	ORF22	0.263158	0.222211	0.363493	2.79206	2.89253	2.87056	1.04174	0.971981	0.977386
Late lytic	ORF23	0.507214	0.556968	0.393563	8.22681	4.11626	4.24667	0.67705	1.30526	1.373	49.0665	47.4609	31.4866	ORF23	0.43167	0.474013	0.334946	3.01885	1.51047	1.55833	0.441759	0.851648	0.895851	20.6967	20.0194	13.2814	ORF23	0.176409	0.193714	0.136882	2.75108	1.3765	1.42011	0.263523	0.508035	0.534403	20.1587	19.499	12.9361	ORF23	0.25349	0.278355	0.196691	2.46285	1.23228	1.27132	0.25437	0.49039	0.515842
Late lytic	ORF24	0.513226	0.539116	0.385464	2.08541	1.33453	1.61366	0.333171	1.16986	0.196191	9.63755	9.38051	9.88107	ORF24	0.436786	0.45882	0.328053	0.765248	0.48971	0.592136	0.217386	0.763304	0.12801	4.06521	3.95679	4.16793	ORF24	0.1785	0.187505	0.134065	0.697372	0.446273	0.539614	0.129677	0.455335	0.0763621	3.95953	3.85393	4.05958	ORF24	0.256495	0.269433	0.192643	0.624308	0.399517	0.483079	0.125173	0.43952	0.0737098
Late lytic	ORF25	0.10413	0.0447427	0.0907036	0.612006	0.570556	0.537245	0.414707	0.203365	0.155078	4.57531	4.29025	3.82454	ORF25	0.10413	0.0447427	0.0907036	0.612006	0.570556	0.537245	0.414707	0.203365	0.155078	4.57531	4.29025	3.82454	ORF25	0.10413	0.0447427	0.0907036	0.612006	0.570556	0.537245	0.414707	0.203365	0.155078	4.57531	4.29025	3.82454	ORF25	0.10413	0.0447427	0.0907036	0.612006	0.570556	0.537245	0.414707	0.203365	0.155078
Late lytic	ORF26	0.510388	0.434873	0.255371	5.02922	5.12067	5.66994	1.71515	0.66128	0.55376	37.8617	39.2785	49.6481	ORF26	0.434371	0.370103	0.217336	1.84548	1.87905	2.0806	1.11909	0.431469	0.361315	15.9704	16.568	20.942	ORF26	0.177513	0.151249	0.0888183	1.68179	1.71238	1.89605	0.667574	0.257385	0.215536	15.5553	16.1373	20.3976	ORF26	0.255076	0.217336	0.127627	1.50559	1.53297	1.6974	0.644387	0.248445	0.20805
Late lytic	ORF28	0.13742	0.302638	0.289105	0.905843	1.44226	1.33824	0.375877	0.578077	0.436282	3.21912	3.37215	4.57467	ORF28	0.116953	0.257563	0.246046	0.332402	0.529242	0.49107	0.245251	0.377181	0.284664	1.35786	1.4224	1.92964	ORF28	0.0477949	0.105258	0.100551	0.302918	0.482299	0.447513	0.1463	0.225	0.169811	1.32256	1.38543	1.87948	ORF28	0.0686784	0.151249	0.144486	0.271181	0.431769	0.400627	0.141218	0.217186	0.163913
Late lytic	ORF29	0.289506	0.148617	0.335101	1.85489	2.42895	1.76337	0.892135	0.504642	0.396209	9.9429	11.9395	14.1985	ORF29	0.246387	0.126482	0.285191	0.680657	0.89131	0.647073	0.582096	0.329267	0.258517	4.19401	5.03618	5.98906	ORF29	0.100691	0.051689	0.116548	0.620284	0.812252	0.589678	0.347239	0.196418	0.154213	4.08498	4.90526	5.83337	ORF29	0.144686	0.0742739	0.167473	0.555296	0.727153	0.527898	0.335178	0.189596	0.148857
Late lytic	ORF30	0.299508	0.252905	0.305801	1.45835	1.40282	1.20275	0.437797	0.119025	0.325636	7.13378	6.41597	4.61928	ORF30	0.254899	0.215237	0.260255	0.535144	0.51477	0.441351	0.285652	0.0776608	0.21247	3.0091	2.70632	1.94845	ORF30	0.104169	0.0879605	0.106358	0.487678	0.469111	0.402204	0.1704	0.0463271	0.126745	2.93087	2.63596	1.8978	ORF30	0.149685	0.126394	0.15283	0.436584	0.419962	0.360065	0.164482	0.044718	0.122343
Late lytic	ORF31	0.173459	0.2664	0.142069	1.32256	1.30255	1.87688	0.269682	0.165664	0.459563	8.59005	9.98434	9.50487	ORF31	0.147624	0.226723	0.12091	0.485317	0.477973	0.688725	0.175961	0.108092	0.299854	3.62336	4.21149	4.00924	ORF31	0.0603292	0.0926542	0.0494118	0.44227	0.435577	0.627636	0.104966	0.0644802	0.178872	3.52917	4.10201	3.90502	ORF31	0.0866894	0.133139	0.0710018	0.395933	0.389942	0.561878	0.101321	0.0622406	0.172659
Late lytic	ORF32	0.147079	0.131822	0.312877	0.878025	0.557612	0.828362	0.288638	0.191091	0.245592	4.64174	3.86018	4.24177	ORF32	0.125173	0.112189	0.266277	0.322194	0.204617	0.30397	0.188329	0.124682	0.160243	1.95793	1.62826	1.78922	ORF32	0.0511543	0.0458479	0.108819	0.293615	0.186468	0.277008	0.112344	0.074377	0.0955898	1.90703	1.58593	1.74271	ORF32	0.0735057	0.0658807	0.156366	0.262853	0.166932	0.247986	0.108442	0.0717936	0.0922697
Late lytic	ORF33	0.542113	0.643792	0.367972	4.09917	3.29284	3.40896	1.18619	1.73548	2.26629	41.1741	33.2128	31.7056	ORF33	0.461371	0.547906	0.313166	1.5042	1.20832	1.25093	0.77396	1.13236	1.4787	17.3676	14.0095	13.3737	ORF33	0.188548	0.223911	0.127981	1.37078	1.10114	1.13997	0.461691	0.675487	0.882091	16.9162	13.6453	13.0261	ORF33	0.270931	0.321747	0.183901	1.22717	0.985775	1.02054	0.445655	0.652025	0.851454
Late lytic	ORF34	0.0422375	0.0256778	0.0305786	0.283483	0.236241	0.154356	0.0694603	0.110134	0.102403	3.36981	3.25502	2.84153	ORF34	0.0359466	0.0218534	0.0260242	0.104025	0.0866894	0.0566414	0.0453212	0.0718599	0.0668157	1.42142	1.373	1.19858	ORF34	0.0146902	0.00893077	0.0106353	0.094798	0.0790002	0.0516174	0.0270355	0.0428667	0.0398576	1.38447	1.33731	1.16743	ORF34	0.021109	0.012833	0.0152822	0.084866	0.0707233	0.0462094	0.0260965	0.0413778	0.0384733
Early lytic	ORF35	0.509681	0.348364	0.297233	2.57457	2.48343	2.23354	0.47941	0.892753	0.593506	31.574	22.5909	31.2042	ORF35	0.433769	0.296479	0.252963	0.944747	0.911301	0.819605	0.312804	0.5825	0.387248	13.3182	9.52903	13.1622	ORF35	0.177268	0.121161	0.103378	0.860949	0.83047	0.746907	0.186597	0.34748	0.231006	12.972	9.28132	12.8201	ORF35	0.254723	0.174101	0.148548	0.770747	0.743462	0.668653	0.180116	0.335411	0.222982
Late lytic	ORF36	0.0288646	0.0212232	0.0329362	0.503565	0.516766	0.46635	0.142775	0.0951565	0.108042	9.14846	9.09611	8.20375	ORF36	0.0288646	0.0212232	0.0329362	0.503565	0.516766	0.46635	0.142775	0.0951565	0.108042	9.14846	9.09611	8.20375	ORF36	0.0288646	0.0212232	0.0329362	0.503565	0.516766	0.46635	0.142775	0.0951565	0.108042	9.14846	9.09611	8.20375	ORF36	0.0288646	0.0212232	0.0329362	0.503565	0.516766	0.46635	0.142775	0.0951565	0.108042
Late lytic	ORF37	0.424156	0.478857	0.552355	12.8735	11.0451	5.05368	1.85489	2.10721	1.7818	95.4496	105.542	124.73	ORF37	0.360982	0.407536	0.470087	4.72397	4.05303	1.85446	1.21027	1.3749	1.16258	40.2615	44.5184	52.6124	ORF37	0.147522	0.166547	0.192109	4.30496	3.69353	1.68997	0.721965	0.820173	0.693515	39.2149	43.3611	51.2447	ORF37	0.21198	0.239318	0.27605	3.85393	3.30656	1.51291	0.696889	0.791686	0.669428
Late lytic	ORF38	1.61179	1.25672	1.46172	19.7302	20.5538	22.0443	5.89027	5.73715	5.67781	187.62	213.585	261.863	ORF38	1.37173	1.06955	1.24401	7.24005	7.54228	8.08922	3.84326	3.74335	3.70463	79.1397	90.0922	110.456	ORF38	0.560583	0.437089	0.508387	6.59787	6.87329	7.37171	2.29262	2.23303	2.20993	77.0824	87.7502	107.585	ORF38	0.805524	0.628071	0.730522	5.90661	6.15317	6.59938	2.21299	2.15547	2.13317
Late lytic	ORF39	0.116683	0.295385	0.121385	1.19278	0.928088	1.10829	0.484085	0.195513	0.262126	8.3378	8.5071	9.45231	ORF39	0.0993043	0.25139	0.103306	0.437696	0.340565	0.40669	0.315854	0.127567	0.171031	3.51696	3.58837	3.98707	ORF39	0.0405825	0.102735	0.0422179	0.398873	0.310357	0.370617	0.188417	0.0760979	0.102025	3.42554	3.49509	3.88343	ORF39	0.0583146	0.147624	0.0606647	0.357083	0.277841	0.331787	0.181873	0.0734548	0.0984817
Late lytic	ORF40	0.172022	0.262915	0.318346	1.00789	0.758033	0.672839	0.286644	0.411605	0.195242	4.46502	6.62843	6.43378	ORF40	0.146401	0.223756	0.270931	0.369847	0.278163	0.2469	0.187028	0.268563	0.127391	1.88339	2.79593	2.71383	ORF40	0.0598295	0.091442	0.110721	0.337042	0.25349	0.225	0.111568	0.160206	0.0759925	1.83443	2.72325	2.64328	ORF40	0.0859714	0.131397	0.159099	0.30173	0.226932	0.201427	0.107693	0.154642	0.073353
Late lytic	ORF42	0.500578	0.75245	0.528387	10.4856	10.471	9.29422	1.15295	2.42727	1.85232	82.3483	86.4424	79.323	ORF42	0.426022	0.64038	0.449689	3.84771	3.84238	3.41054	0.752274	1.58373	1.20859	34.7353	36.4622	33.4592	ORF42	0.174101	0.261703	0.183773	3.50642	3.50157	3.10803	0.448755	0.944747	0.720964	33.8323	35.5143	32.5894	ORF42	0.250173	0.376051	0.264071	3.13905	3.13471	2.7824	0.433168	0.911933	0.695923
Late lytic	ORF43	0.377008	0.364166	0.213849	1.165	0.627781	0.749673	0.261038	0.192021	0.18964	6.46507	7.01609	4.0241	ORF43	0.320856	0.309927	0.181999	0.427501	0.230366	0.275095	0.170321	0.125289	0.123735	2.72703	2.95945	1.6974	ORF43	0.131124	0.126657	0.074377	0.389582	0.209933	0.250694	0.101602	0.0747387	0.073812	2.65614	2.88252	1.65328	ORF43	0.188417	0.181999	0.106875	0.348766	0.187938	0.224429	0.098073	0.0721428	0.0712483
Late lytic	ORF44	0.130368	0.103641	0.105161	0.229304	0.423177	0.368908	0.200453	0.275349	0.0685041	3.41212	4.0241	3.75202	ORF44	0.110951	0.0882047	0.089498	0.0841438	0.155286	0.135372	0.130791	0.179659	0.0446973	1.43926	1.6974	1.58264	ORF44	0.0453423	0.0360464	0.036575	0.0766803	0.141512	0.123365	0.0780207	0.107172	0.0266633	1.40185	1.65328	1.54149	ORF44	0.0651541	0.0517966	0.052556	0.0686465	0.126686	0.11044	0.0753108	0.10345	0.0257372
Early lytic	ORF45	0.0224004	0.0374385	0.0243601	0.592683	0.308498	0.408479	0.052459	0.0473115	0.0562631	4.12578	3.66209	5.21138	ORF45	0.0190641	0.0318624	0.020732	0.217487	0.113204	0.149892	0.0342282	0.0308696	0.0367103	1.74029	1.5447	2.19821	ORF45	0.00779087	0.0130211	0.00847248	0.198196	0.103163	0.136597	0.0204182	0.0184147	0.0218989	1.69505	1.50455	2.14107	ORF45	0.011195	0.0187106	0.0121744	0.177431	0.0923548	0.122286	0.019709	0.0177751	0.0211383
Early lytic	ORF46	0.389222	0.419478	0.382801	1.71277	2.51984	1.42833	0.158806	0.196464	0.165435	8.63183	9.0547	9.9085	ORF46	0.331252	0.357001	0.325787	0.628507	0.924663	0.524131	0.103617	0.128188	0.107942	3.64099	3.81936	4.1795	ORF46	0.135372	0.145895	0.133139	0.572759	0.842647	0.477641	0.0618107	0.076468	0.0643909	3.54634	3.72007	4.07085	ORF46	0.194521	0.209642	0.191312	0.512751	0.754363	0.427599	0.0596638	0.073812	0.0621544
Early lytic	ORF47	0.316147	0.251332	0.257683	2.20891	2.12481	1.88862	0.269122	0.493915	0.405095	12.6553	14.2775	16.8265	ORF47	0.26906	0.213899	0.219303	0.810565	0.779705	0.693035	0.175596	0.322267	0.264315	5.33811	6.02236	7.09759	ORF47	0.109956	0.0874135	0.0896222	0.738669	0.710546	0.631564	0.104748	0.192243	0.157672	5.19935	5.86581	6.91309	ORF47	0.158	0.125608	0.128782	0.661279	0.636102	0.565395	0.10111	0.185565	0.152196
Late lytic	ORF48	0.487903	0.317025	0.597772	1.66363	2.746	2.54794	0.172939	0.329268	0.292667	7.9319	9.37401	7.6458	ORF48	0.415235	0.269807	0.50874	0.610473	1.00765	0.934975	0.112838	0.214839	0.190958	3.34575	3.95405	3.22507	ORF48	0.169693	0.110261	0.207906	0.556325	0.918276	0.852044	0.0673116	0.128158	0.113913	3.25878	3.85126	3.14123	ORF48	0.243839	0.158439	0.298748	0.498039	0.822068	0.762775	0.0649737	0.123707	0.109956
Early lytic	ORF49	0.0371919	0.0505116	0.0350501	0.254393	0.242346	0.220421	0.0606682	0.0656315	0.156053	2.04856	2.02657	1.91612	ORF49	0.0371919	0.0505116	0.0350501	0.254393	0.242346	0.220421	0.0606682	0.0656315	0.156053	2.04856	2.02657	1.91612	ORF49	0.0371919	0.0505116	0.0350501	0.254393	0.242346	0.220421	0.0606682	0.0656315	0.156053	2.04856	2.02657	1.91612	ORF49	0.0371919	0.0505116	0.0350501	0.254393	0.242346	0.220421	0.0606682	0.0656315	0.156053
Early lytic	RTA	0.0904739	0.13916	0.16351	0.407832	0.52091	0.527014	0.135213	0.175756	0.12466	4.35489	2.87565	3.28776	RTA	0.0904739	0.13916	0.16351	0.407832	0.52091	0.527014	0.135213	0.175756	0.12466	4.35489	2.87565	3.28776	RTA	0.0904739	0.13916	0.16351	0.407832	0.52091	0.527014	0.135213	0.175756	0.12466	4.35489	2.87565	3.28776	RTA	0.0904739	0.13916	0.16351	0.407832	0.52091	0.527014	0.135213	0.175756	0.12466
Early lytic	K8	0.741576	0.897925	0.783859	6.26508	6.86059	5.8132	1.47359	1.08623	1.70448	46.6779	47.2311	45.6223	K8	0.631126	0.764188	0.667112	2.29899	2.51751	2.13317	0.961481	0.708741	1.11213	19.6892	19.9225	19.2439	K8	0.257921	0.312299	0.272627	2.09507	2.29421	1.94396	0.573554	0.422786	0.663423	19.1773	19.4046	18.7436	K8	0.370617	0.448755	0.391749	1.87557	2.05385	1.74029	0.553632	0.408102	0.64038
Late lytic	K8.1	0.668346	0.505109	0.3614	2.02558	1.91631	2.37238	0.759611	0.456705	0.218595	8.07614	7.15855	7.40586	K8.1	0.568803	0.429878	0.307573	0.743291	0.703197	0.870551	0.495628	0.297989	0.142628	3.40659	3.01954	3.12386	K8.1	0.232451	0.175677	0.125695	0.677362	0.640824	0.793334	0.295658	0.17776	0.0850821	3.31804	2.94105	3.04265	K8.1	0.334019	0.252438	0.180616	0.606395	0.573685	0.710216	0.285389	0.171586	0.082127
Early lytic	ORF52	0.728836	0.593231	0.606537	4.52944	3.41843	3.87806	0.537871	0.242547	1.33361	32.2151	29.8502	28.0643	ORF52	0.620284	0.504876	0.516199	1.66209	1.2544	1.42306	0.350948	0.158256	0.870146	13.5886	12.5911	11.8378	ORF52	0.25349	0.206326	0.210954	1.51467	1.14314	1.29684	0.209352	0.0944045	0.51907	13.2354	12.2638	11.5301	ORF52	0.36425	0.296479	0.303128	1.35597	1.02337	1.16097	0.20208	0.0911256	0.501041
Early lytic	ORF53	0.542865	0.478525	0.247872	2.87654	2.54618	2.94513	0.469219	0.556454	0.819226	21.9731	22.7638	21.6556	ORF53	0.462011	0.407254	0.210954	1.05555	0.934327	1.08073	0.306154	0.363073	0.534525	9.26846	9.60197	9.13453	ORF53	0.188809	0.166431	0.0862101	0.961927	0.851454	0.984866	0.182631	0.216584	0.318861	9.02752	9.35236	8.89707	ORF53	0.271307	0.239152	0.123879	0.861146	0.762247	0.881682	0.176287	0.209062	0.307786
Early lytic	ORF55	0.425039	0.655954	0.57025	5.82127	6.60855	4.02596	1.18866	0.827788	1.56953	28.5945	26.6242	40.6918	ORF55	0.361734	0.558256	0.485317	2.13613	2.42503	1.47734	0.775571	0.540112	1.02408	12.0614	11.2303	17.1642	ORF55	0.147829	0.228141	0.198333	1.94666	2.20993	1.3463	0.462652	0.322194	0.610897	11.7479	10.9384	16.718	ORF55	0.212421	0.327826	0.284993	1.74271	1.97839	1.20525	0.446583	0.311003	0.589678
Early lytic	ORF56	0.288105	0.39193	0.114758	2.05528	1.82176	0.843426	0.0773386	0.235098	0.48375	7.50404	7.3956	9.09243	ORF56	0.245195	0.333556	0.097666	0.75419	0.6685	0.309498	0.0504616	0.153396	0.315635	3.16527	3.11953	3.83527	ORF56	0.100203	0.136313	0.0399129	0.687294	0.609205	0.282046	0.0301019	0.0915054	0.188286	3.08299	3.03844	3.73557	ORF56	0.143986	0.195874	0.0573525	0.615286	0.545379	0.252496	0.0290564	0.0883271	0.181747
Early lytic	ORF57	0.334869	0.248216	0.491978	6.68688	6.11068	6.07689	0.68984	1.45936	0.456388	23.9121	26.5505	28.5549	ORF57	0.284993	0.211247	0.418703	2.45377	2.24233	2.22993	0.450104	0.952196	0.297782	10.0863	11.1992	12.0447	ORF57	0.116468	0.0863297	0.17111	2.23612	2.04344	2.03214	0.268501	0.568015	0.177637	9.82413	10.9081	11.7316	ORF57	0.167357	0.124051	0.245876	2.00184	1.82935	1.81923	0.259175	0.548286	0.171467
Early lytic	K9	0.0710839	0.0798074	0.149962	1.21027	1.05287	1.2086	0.384041	0.397309	0.56854	7.56671	8.42494	7.06979	K9	0.0604967	0.0679209	0.127627	0.444113	0.386355	0.443498	0.250578	0.259235	0.370959	3.19171	3.55372	2.9821	K9	0.024723	0.0277571	0.0521568	0.404721	0.352086	0.40416	0.149477	0.154642	0.221288	3.10874	3.46134	2.90458	K9	0.0355255	0.0398853	0.0749462	0.362318	0.315198	0.361816	0.144286	0.14927	0.213602
Early lytic	VIRF4	0.185137	0.199805	0.15709	4.3329	3.96229	3.58341	0.657623	0.578478	0.660364	21.5508	25.4866	26.4953	VIRF4	0.157563	0.170046	0.133693	1.58997	1.45397	1.31494	0.429083	0.377443	0.430872	9.09031	10.7505	11.176	VIRF4	0.0643909	0.0694924	0.0546362	1.44894	1.32501	1.19831	0.255962	0.225156	0.257028	8.854	10.471	10.8855	VIRF4	0.0925258	0.0998565	0.0785089	1.29714	1.18619	1.07276	0.247071	0.217336	0.248101
Late lytic	VIRF2	0.174666	0.42006	0.176981	5.83743	5.74112	5.06069	1.47973	1.36352	0.373799	80.7095	79.764	75.2003	VIRF2	0.148651	0.357496	0.150622	2.14206	2.10672	1.85703	0.965488	0.889662	0.243895	34.044	33.6452	31.7202	VIRF2	0.0607488	0.146097	0.0615542	1.95206	1.91986	1.69232	0.575944	0.530712	0.145491	33.159	32.7706	30.8956	VIRF2	0.0872924	0.209933	0.0884496	1.74755	1.71871	1.51501	0.55594	0.512278	0.140437
Early lytic	ORF58	0.491978	0.575013	0.536506	4.84445	4.25257	4.43623	0.105501	0.796824	0.854015	51.0793	47.3951	43.6124	ORF58	0.418703	0.489371	0.456599	1.77769	1.56049	1.62789	0.0688371	0.519909	0.557224	21.5457	19.9917	18.3961	ORF58	0.17111	0.19999	0.186597	1.62001	1.42208	1.48349	0.0410635	0.310142	0.332402	20.9856	19.472	17.9179	ORF58	0.245876	0.287374	0.268129	1.45028	1.27309	1.32807	0.0396372	0.29937	0.320856
Early lytic	ORF59	0.307715	0.46738	0.213849	2.36581	1.81043	1.81043	0.35388	0.426712	0.226304	18.9571	19.6801	19.4092	ORF59	0.261884	0.397768	0.181999	0.86814	0.664343	0.664343	0.230898	0.278419	0.147658	7.99629	8.30126	8.18697	ORF59	0.107024	0.162555	0.074377	0.791137	0.605417	0.605417	0.137738	0.166086	0.0880825	7.78842	8.08546	7.97415	ORF59	0.153786	0.233582	0.106875	0.70825	0.541987	0.541987	0.132954	0.160317	0.0850232
Late lytic	ORF60	0.54475	0.383332	0.380948	2.59248	2.50417	2.55502	0.478746	1.12532	0.180909	23.1456	21.9427	26.1668	ORF60	0.463615	0.326239	0.32421	0.951318	0.918913	0.937571	0.31237	0.734243	0.118039	9.76304	9.25562	11.0374	ORF60	0.189465	0.133323	0.132494	0.866938	0.837406	0.85441	0.186339	0.437999	0.0704137	9.50924	9.01502	10.7505	ORF60	0.272249	0.191577	0.190386	0.776108	0.749671	0.764893	0.179867	0.422786	0.067968
Early lytic	ORF61	0.136945	0.151319	0.181705	0.844011	0.773425	0.799037	0.170558	0.133077	0.568146	7.04045	8.17187	11.04	ORF61	0.116548	0.128782	0.154642	0.309712	0.283811	0.293209	0.111285	0.0868296	0.370702	2.96973	3.44697	4.65677	ORF61	0.0476295	0.0526289	0.063197	0.282241	0.258637	0.267201	0.0663849	0.0517966	0.221135	2.89253	3.35737	4.53572	ORF61	0.0684408	0.0756246	0.0908103	0.252671	0.231539	0.239207	0.0640792	0.0499975	0.213454
Early lytic	ORF62	0.193804	0.0822219	0.0993502	1.27928	0.852832	0.89834	0.102049	0.134468	0.238545	10.18	14.527	12.4465	ORF62	0.164938	0.0699758	0.084553	0.469436	0.312949	0.329648	0.0665845	0.087737	0.155645	4.29402	6.12763	5.25005	ORF62	0.067405	0.0285968	0.0345541	0.427798	0.285191	0.300409	0.0397197	0.0523379	0.0928471	4.1824	5.96834	5.11357	ORF62	0.096857	0.041092	0.0496522	0.382977	0.255311	0.268935	0.0383402	0.0505201	0.0896222
Late lytic	ORF63	0.27389	0.41113	0.260195	2.38392	2.38061	2.97592	0.358572	0.796824	0.536011	23.2099	26.9211	24.2291	ORF63	0.233097	0.349896	0.221442	0.874785	0.873573	1.09202	0.233959	0.519909	0.349734	9.79014	11.3556	10.22	ORF63	0.0952591	0.142991	0.0904961	0.797192	0.796088	0.99516	0.139564	0.310142	0.208627	9.53564	11.0604	9.95437	ORF63	0.136882	0.20547	0.130038	0.71367	0.712682	0.890897	0.134717	0.29937	0.201381
Late lytic	ORF64	0.309855	0.351761	0.271245	2.83497	2.48343	2.7747	0.761193	0.366106	0.657623	21.8667	20.4874	22.9062	ORF64	0.263706	0.29937	0.230846	1.0403	0.911301	1.01819	0.49666	0.238875	0.429083	9.2236	8.64179	9.66205	ORF64	0.107768	0.122343	0.0943391	0.948027	0.83047	0.927873	0.296273	0.142497	0.255962	8.98383	8.41714	9.41088	ORF64	0.154856	0.175799	0.13556	0.848702	0.743462	0.83066	0.285983	0.137547	0.247071
Late lytic	ORF65	0.297852	0.587502	0.368738	1.87688	2.32839	2.20891	0.754364	0.416773	0.468569	12.6377	12.0308	11.5328	ORF65	0.25349	0.5	0.313818	0.688725	0.85441	0.810565	0.492205	0.271934	0.30573	5.33072	5.07473	4.86463	ORF65	0.103593	0.204334	0.128247	0.627636	0.778625	0.738669	0.293615	0.162217	0.182378	5.19214	4.94281	4.73817	ORF65	0.148857	0.293615	0.184284	0.561878	0.697048	0.661279	0.283417	0.156583	0.176043
Early lytic	ORF66	0.588317	0.56749	0.637575	1.92964	1.51502	1.47155	0.213504	0.274396	0.718636	11.7181	11.7019	12.966	ORF66	0.500694	0.482968	0.542615	0.708088	0.55594	0.539988	0.139306	0.179037	0.468893	4.94281	4.93596	5.4692	ORF66	0.204617	0.197373	0.221749	0.645281	0.506628	0.492092	0.0831004	0.106801	0.279709	4.81431	4.80764	5.32702	ORF66	0.294023	0.283614	0.31864	0.577675	0.453549	0.440535	0.0802141	0.103092	0.269994
Early lytic	ORF67	0.861347	0.757683	0.832006	2.37567	1.99908	2.31552	0.779345	0.4602	0.925518	15.1754	13.9352	16.2084	ORF67	0.733058	0.644834	0.708088	0.871758	0.733567	0.849685	0.508504	0.30027	0.603878	6.40115	5.87802	6.83684	ORF67	0.299577	0.263523	0.289373	0.794434	0.6685	0.774319	0.303338	0.17912	0.360232	6.23474	5.72522	6.65911	ORF67	0.430475	0.378667	0.415811	0.711201	0.598461	0.693193	0.292803	0.172899	0.34772
Early lytic	ORF67A	0.624887	0.536878	1.31829	1.32899	1.71277	2.0912	0.52498	0.384841	0.403694	4.2565	2.98487	6.10363	ORF67A	0.531816	0.456916	1.12194	0.487678	0.628507	0.767373	0.342537	0.251099	0.263401	1.79543	1.25905	2.57457	ORF67A	0.217336	0.186727	0.458502	0.444421	0.572759	0.699308	0.204334	0.149789	0.157127	1.74876	1.22632	2.50764	ORF67A	0.312299	0.268315	0.65884	0.397859	0.512751	0.626041	0.197237	0.144586	0.151669
Late lytic	ORF68	0.690956	0.532062	0.802552	2.52334	2.19822	1.62488	0.514176	0.185737	0.698017	8.96104	7.3598	12.5591	ORF68	0.588046	0.452817	0.68302	0.925946	0.806642	0.596254	0.335487	0.121189	0.455439	3.77985	3.10443	5.29757	ORF68	0.240315	0.185052	0.279128	0.843816	0.735094	0.543367	0.200129	0.072293	0.271684	3.68159	3.02373	5.15985	ORF68	0.345319	0.265908	0.401091	0.755409	0.658078	0.486439	0.193178	0.0697821	0.262247
Early lytic	ORF69	0.880056	0.330487	0.784403	4.98065	5.49201	4.71525	0.513463	1.48281	0.917216	31.3559	35.5226	36.3194	ORF69	0.74898	0.281265	0.667574	1.82766	2.01531	1.73027	0.335023	0.967498	0.598461	13.2262	14.9838	15.3198	ORF69	0.306084	0.114944	0.272816	1.66555	1.83655	1.5768	0.199851	0.577143	0.357001	12.8824	14.5943	14.9216	ORF69	0.439825	0.165167	0.39202	1.49105	1.64414	1.4116	0.19291	0.557097	0.344601
Latent	K12	1.98573	2.20789	2.66413	5.74909	4.79434	5.16702	1.61702	2.51112	1.67404	17.9843	18.2607	22.938	K12	1.68997	1.87905	2.26734	2.10964	1.7593	1.89605	1.05506	1.63845	1.09227	7.58595	7.70252	9.67546	K12	0.690637	0.767905	0.926588	1.92252	1.60325	1.72788	0.629379	0.977386	0.651574	7.38875	7.50228	9.42394	K12	0.992404	1.10343	1.33145	1.7211	1.43528	1.54685	0.607518	0.943438	0.628942
Latent	K13	2.31387	2.24661	2.42367	0.867423	0.984046	1.02092	3.2325	3.0599	3.56891	6.30983	6.29614	6.65515	K13	2.31387	2.24661	2.42367	0.867423	0.984046	1.02092	3.2325	3.0599	3.56891	6.30983	6.29614	6.65515	K13	2.31387	2.24661	2.42367	0.867423	0.984046	1.02092	3.2325	3.0599	3.56891	6.30983	6.29614	6.65515	K13	2.31387	2.24661	2.42367	0.867423	0.984046	1.02092	3.2325	3.0599	3.56891
Latent	ORF72	7.18838	6.46956	6.64683	6.18311	5.22827	6.17027	12.2129	11.7805	11.5461	49.6825	47.8573	43.7942	ORF72	6.11775	5.50598	5.65685	2.26891	1.91853	2.2642	7.96862	7.68652	7.53355	20.9566	20.1867	18.4728	ORF72	2.50012	2.25012	2.31177	2.06766	1.74836	2.06337	4.75353	4.58525	4.494	20.4118	19.6619	17.9926	ORF72	3.59253	3.23328	3.32188	1.85103	1.56518	1.84719	4.58843	4.42599	4.33791
Early lytic	K14	0.0673222	0.094612	0.0912444	0.14591	0.149516	0.153945	0.22734	0.130155	0.383101	3.27273	2.85533	3.27629	K14	0.0673222	0.094612	0.0912444	0.14591	0.149516	0.153945	0.22734	0.130155	0.383101	3.27273	2.85533	3.27629	K14	0.0673222	0.094612	0.0912444	0.14591	0.149516	0.153945	0.22734	0.130155	0.383101	3.27273	2.85533	3.27629	K14	0.0673222	0.094612	0.0912444	0.14591	0.149516	0.153945	0.22734	0.130155	0.383101
Late lytic	ORF74	0.348364	0.159836	0.237445	0.599709	0.864138	0.421129	0.260496	0.778805	0.658079	9.14299	8.06496	6.47853	ORF74	0.296479	0.13603	0.20208	0.220065	0.317098	0.154534	0.169967	0.508151	0.429381	3.8566	3.40187	2.73271	ORF74	0.121161	0.0555912	0.0825837	0.200545	0.288972	0.140827	0.101391	0.303128	0.256139	3.75635	3.31344	2.66167	ORF74	0.174101	0.0798812	0.118668	0.179534	0.258696	0.126073	0.0978693	0.2926	0.247243
Late lytic	ORF75	0.520751	0.803108	0.712354	1.70685	1.93098	1.77686	0.393472	1.62826	0.256376	11.2174	10.7978	11.4135	ORF75	0.443191	0.683494	0.606256	0.626332	0.708579	0.652025	0.256731	1.0624	0.167279	4.73161	4.55462	4.81431	ORF75	0.181118	0.279322	0.247757	0.570777	0.645729	0.594192	0.153148	0.633756	0.0997873	4.6086	4.43622	4.68916	ORF75	0.260255	0.401369	0.356013	0.510977	0.578076	0.531938	0.147829	0.611744	0.0963214
Late lytic	K15	0.62532	0.535763	0.754539	2.60329	2.6087	1.549	0.683178	1.11755	1.24258	22.4659	23.0815	31.3559	K15	0.532185	0.455967	0.642158	0.955283	0.957271	0.568408	0.445757	0.729171	0.810751	9.47634	9.73601	13.2262	K15	0.217487	0.186339	0.262429	0.870551	0.872363	0.517991	0.265908	0.434974	0.483638	9.23	9.48291	12.8824	K15	0.312516	0.267758	0.377095	0.779343	0.780965	0.463721	0.256672	0.419866	0.46684
Constitutive	GFP	0.831963	0.905221	0.6288	12.747	13.4764	13.729	1.42292	2.87868	1.10342	42.8436	41.2443	39.0345	GFP	0.831963	0.905221	0.6288	12.747	13.4764	13.729	1.42292	2.87868	1.10342	42.8436	41.2443	39.0345	GFP	0.831963	0.905221	0.6288	12.747	13.4764	13.729	1.42292	2.87868	1.10342	42.8436	41.2443	39.0345	GFP	0.831963	0.905221	0.6288	12.747	13.4764	13.729	1.42292	2.87868	1.10342
*GFP, K13, RTA, ORF36, ORF25, ORF49, K2, K14 were normalized to viral DNA amplified by their dedicated primers
[truncated: 42 more columns]

## Sheet: NOK
	KSHV or KSHV∆LANA infection in NOK cells. Viral RNA/DNA copy No. Ratio normalized to viral DNA amplified with GFP, LANA, ORF49, K2, K14, ORF25 or ORF36 primers
		RNA/GFP DNA*													RNA/LANA DNA*													RNA/ORF49 DNA*													RNA/K2 DNA*
Viral gene class	Viral gene	KSHV 24 hpi			KSHV ∆LANA 24 hpi			KSHV 72 hpi			KSHV ∆LANA 72 hpi			Viral gene	KSHV 24 hpi			KSHV ∆LANA 24 hpi			KSHV 72 hpi			KSHV ∆LANA 72 hpi			Viral gene	KSHV 24 hpi			KSHV ∆LANA 24 hpi			KSHV 72 hpi			KSHV ∆LANA 72 hpi			Viral gene	KSHV 24 hpi			KSHV ∆LANA 24 hpi			KSHV 72 hpi
Early lytic	K1	0.031905	0.0284965	0.032328	0.293669	0.262113	0.236557	0.0197126	0.0247618	0.0286616	0.308198	0.292991	0.219445	K1	0.0912264	0.0814803	0.0924358	0.354354	0.316277	0.28544	0.0652865	0.0820091	0.0949247	0.494918	0.470498	0.352394	K1	0.0303028	0.0270654	0.0307045	0.265159	0.236667	0.213592	0.0180015	0.0226125	0.0261737	0.276483	0.262841	0.196863	K1	0.0485045	0.0433225	0.0491475	0.256008	0.228499	0.206221	0.0291289	0.03659	0.0423526
Late lytic	ORF4	0.126475	0.142687	0.147719	1.38824	1.21948	1.32525	0.0619076	0.12459	0.0956071	0.724435	0.886952	1.07917	ORF4	0.361632	0.407987	0.422375	1.67512	1.47147	1.5991	0.205033	0.412632	0.316643	1.16333	1.42431	1.73299	ORF4	0.120124	0.135522	0.140301	1.25347	1.10109	1.19659	0.056534	0.113775	0.0873082	0.649887	0.795681	0.968122	ORF4	0.192277	0.216924	0.224574	1.21021	1.06309	1.1553	0.0914797	0.184104	0.141277
Early lytic	ORF6	0.0795457	0.112729	0.160866	0.530072	0.5849	0.308483	0.157046	0.0792339	0.0499027	0.192233	0.17349	0.230994	ORF6	0.227446	0.322327	0.459965	0.639609	0.705766	0.372229	0.520124	0.262416	0.165274	0.308697	0.278599	0.370941	ORF6	0.075551	0.107068	0.152787	0.478612	0.528116	0.278535	0.143414	0.0723562	0.0455711	0.172451	0.155637	0.207224	ORF6	0.120931	0.171379	0.24456	0.462095	0.509891	0.268922	0.232064	0.117082	0.0737402
Early lytic	ORF7	0.0547092	0.0558201	0.066152	0.283469	0.375078	0.306564	0.0267051	0.020664	0.0116968	0.0710968	0.0760414	0.117028	ORF7	0.156431	0.159607	0.189149	0.342046	0.452585	0.369914	0.0884452	0.0684374	0.0387389	0.11417	0.122111	0.187929	ORF7	0.0519618	0.0530168	0.0628299	0.255949	0.338664	0.276802	0.0243871	0.0188703	0.0106815	0.0637806	0.0682164	0.104985	ORF7	0.0831731	0.0848619	0.100569	0.247116	0.326977	0.26725	0.0394616	0.0305347	0.0172842
Early lytic	ORF8	0.055627	0.0548231	0.068675	0.586524	0.710182	0.865293	0.168552	0.0856301	0.0416443	0.203758	0.202491	0.306706	ORF8	0.159055	0.156756	0.196363	0.707725	0.856937	1.0441	0.558229	0.2836	0.137922	0.327204	0.325169	0.492522	ORF8	0.0528334	0.0520699	0.0652262	0.529583	0.641236	0.781289	0.153921	0.0781972	0.0380295	0.18279	0.181654	0.275145	ORF8	0.0845683	0.0833463	0.104405	0.511307	0.619107	0.754327	0.249065	0.126534	0.0615369
Early lytic	ORF9	0.0422158	0.0496153	0.0589211	0.681252	0.756421	0.763797	0.0557943	0.0429339	0.0470475	0.215227	0.199565	0.239472	ORF9	0.120708	0.141865	0.168474	0.822029	0.912731	0.921631	0.184786	0.142194	0.155817	0.345621	0.32047	0.384555	ORF9	0.0400958	0.0471236	0.0559621	0.615115	0.682986	0.689646	0.0509513	0.0392072	0.0429637	0.193079	0.179029	0.214829	ORF9	0.0641797	0.0754289	0.0895763	0.593887	0.659416	0.665846	0.0824461	0.0634426	0.0695211
Early lytic	ORF10	0.100895	0.143381	0.140723	0.908313	1.06604	0.831773	0.164854	0.17329	0.190289	0.322178	0.301855	0.295438	ORF10	0.28849	0.409971	0.40237	1.09601	1.28633	1.00365	0.545983	0.573923	0.63022	0.517368	0.484733	0.474428	ORF10	0.0958282	0.136181	0.133656	0.820132	0.962546	0.751023	0.150544	0.158248	0.173771	0.289024	0.270793	0.265036	ORF10	0.153388	0.217979	0.213938	0.791829	0.929329	0.725105	0.243601	0.256067	0.281186
Early lytic	ORF11	0.640792	0.638133	0.651993	3.21153	3.17391	2.87639	0.400885	0.383224	0.33617	1.03881	1.16629	1.0111	ORF11	1.83222	1.82462	1.86425	3.87517	3.82978	3.47078	1.3277	1.26921	1.11337	1.66816	1.87288	1.62367	ORF11	0.608612	0.606086	0.61925	2.89975	2.86578	2.59715	0.366088	0.34996	0.30699	0.931909	1.04627	0.907055	ORF11	0.974181	0.970138	0.991209	2.79968	2.76688	2.50752	0.59238	0.566283	0.496751
Early lytic	K2	2.27731	1.94819	2.15233	2.083	2.05292	2.13714	0.752622	0.856401	0.950638	1.52835	1.33097	1.38741	K2	2.27731	1.94819	2.15233	2.083	2.05292	2.13714	0.752622	0.856401	0.950638	1.52835	1.33097	1.38741	K2	2.27731	1.94819	2.15233	2.083	2.05292	2.13714	0.752622	0.856401	0.950638	1.52835	1.33097	1.38741	K2	2.27731	1.94819	2.15233	2.083	2.05292	2.13714	0.752622	0.856401	0.950638
Early lytic	ORF2	0.0358702	0.0297066	0.0327339	0.286829	0.289425	0.247802	0.0125799	0.0276661	0.0191736	0.0780709	0.0554345	0.0895556	ORF2	0.102564	0.0849404	0.0935963	0.3461	0.349233	0.299009	0.0416635	0.0916277	0.0635012	0.12537	0.0890193	0.143813	ORF2	0.0340688	0.0282148	0.03109	0.258983	0.261327	0.223745	0.0114879	0.0252646	0.0175093	0.070037	0.04973	0.08034	ORF2	0.0545325	0.0451623	0.0497645	0.250045	0.252309	0.216024	0.018589	0.0408816	0.0283324
Early lytic	K3	0.0931648	0.0842563	0.0745281	0.232493	0.300255	0.320692	0.0403933	0.0458562	0.0415866	0.12353	0.121829	0.14249	K3	0.266387	0.240915	0.213099	0.280537	0.362301	0.386961	0.133779	0.151872	0.137731	0.198369	0.195638	0.228816	K3	0.0884861	0.080025	0.0707854	0.209922	0.271106	0.289559	0.0368871	0.0418758	0.0379768	0.110818	0.109292	0.127827	K3	0.141636	0.128093	0.113303	0.202678	0.26175	0.279566	0.0596884	0.0677608	0.0614516
Early lytic	ORF70	0.0358205	0.0387389	0.0494779	0.164512	0.272299	0.194962	0.050775	0.052675	0.0413279	0.101808	0.0772098	0.104671	ORF70	0.102422	0.110767	0.141473	0.198507	0.328567	0.235249	0.168163	0.174455	0.136875	0.163489	0.123987	0.168085	ORF70	0.0340216	0.0367935	0.0469932	0.14854	0.245863	0.176034	0.0463676	0.0481027	0.0377406	0.0913318	0.0692646	0.0938995	ORF70	0.054457	0.0588939	0.0752201	0.143414	0.237379	0.169959	0.0750291	0.0778367	0.0610695
Early lytic	K4	1.69458	1.70518	1.74101	14.3528	16.0029	12.4085	1.12917	1.06678	0.796784	2.26408	2.15387	2.86976	K4	4.84533	4.87565	4.9781	17.3187	19.3098	14.9727	3.73971	3.53308	2.63888	3.63577	3.45878	4.60839	K4	1.60948	1.61955	1.65358	12.9594	14.4493	11.2039	1.03116	0.974181	0.727622	2.0311	1.93222	2.57444	K4	2.57623	2.59235	2.64682	12.5122	13.9507	10.8172	1.66855	1.57636	1.17739
Early lytic	K4.1	0.0097251	0.0161752	0.0143872	0.133255	0.159459	0.114805	0.020996	0.0178896	0.0179268	0.0251714	0.0279875	0.0304361	K4.1	0.0278071	0.0462499	0.0411374	0.160791	0.192411	0.138529	0.0695372	0.0592487	0.0593721	0.0404214	0.0449437	0.0488757	K4.1	0.00923671	0.0153629	0.0136647	0.120318	0.143979	0.10366	0.0191736	0.0163367	0.0163707	0.0225811	0.0251075	0.0273041	K4.1	0.0147848	0.0245908	0.0218725	0.116166	0.13901	0.100082	0.0310254	0.026435	0.0264901
Early lytic	K4.2	0.0161192	0.0193829	0.0255228	0.273244	0.300255	0.26651	0.0295697	0.0210982	0.0211128	0.0403001	0.0728932	0.0872276	K4.2	0.0460899	0.0554217	0.0729775	0.329708	0.362301	0.321583	0.0979323	0.0698754	0.0699238	0.0647158	0.117055	0.140074	K4.2	0.0153098	0.0184095	0.024241	0.246717	0.271106	0.240637	0.027003	0.0192668	0.0192802	0.0361531	0.0653922	0.0782515	K4.2	0.0245057	0.0294674	0.0388016	0.238203	0.26175	0.232332	0.0436945	0.0311763	0.0311979
Early lytic	K5	0.237324	0.325771	0.251552	1.19687	1.26774	1.08919	0.174738	0.183044	0.157482	0.236175	0.246717	0.230994	K5	0.678582	0.931479	0.719265	1.44419	1.52971	1.31427	0.578716	0.606226	0.521568	0.379261	0.396189	0.370941	K5	0.225406	0.309411	0.238919	1.08067	1.14467	0.983453	0.15957	0.167155	0.143813	0.211871	0.221329	0.207224	K5	0.360798	0.495261	0.382428	1.04338	1.10516	0.949514	0.258206	0.27048	0.232708
Early lytic	K6	0.0694408	0.080824	0.0774779	0.240692	0.234435	0.220105	0.0357048	0.0288609	0.031299	0.0882615	0.0497186	0.0827514	K6	0.198553	0.231101	0.221533	0.29043	0.28288	0.265588	0.118251	0.095585	0.10366	0.141734	0.0798403	0.132886	K6	0.0659536	0.0767651	0.073587	0.217325	0.211676	0.198736	0.0326056	0.0263557	0.0285822	0.079179	0.0446023	0.0742359	K6	0.105569	0.122875	0.117788	0.209825	0.204371	0.191878	0.0527602	0.0426472	0.0462499
Early lytic	K7	0.0926496	0.0766234	0.0786139	0.580055	0.439295	0.351418	0.0493181	0.0686908	0.0910158	0.194377	0.138882	0.181738	K7	0.264914	0.21909	0.224781	0.69992	0.530072	0.424037	0.163338	0.227498	0.301437	0.312139	0.223023	0.291842	K7	0.0879968	0.0727754	0.074666	0.523742	0.396647	0.317302	0.0450372	0.0627284	0.0831155	0.174375	0.12459	0.163036	K7	0.140853	0.116489	0.119515	0.505668	0.382959	0.306352	0.0728764	0.101503	0.134492
Late lytic	ORF16	0.079988	0.0636334	0.0643877	0.425509	0.41187	0.4113	0.0388824	0.0581636	0.0539311	0.231796	0.150301	0.103948	ORF16	0.228711	0.181948	0.184104	0.513438	0.496981	0.496292	0.128775	0.192633	0.178615	0.372229	0.24136	0.166924	ORF16	0.0759711	0.0604378	0.0611542	0.3842	0.371885	0.37137	0.0355073	0.0531149	0.0492498	0.207943	0.134834	0.0932509	ORF16	0.121604	0.0967403	0.097887	0.370941	0.359051	0.358554	0.0574557	0.0859472	0.0796929
Early lytic	ORF17	0.185171	0.198599	0.211236	0.900165	1.00923	0.605107	0.0873082	0.097616	0.069505	0.239472	0.215227	0.371885	ORF17	0.52946	0.567855	0.603989	1.08618	1.21779	0.730148	0.289158	0.323296	0.230195	0.384555	0.345621	0.59719	ORF17	0.175872	0.188625	0.200628	0.812775	0.911256	0.546362	0.0797297	0.0891428	0.0634719	0.214829	0.193079	0.333616	ORF17	0.281511	0.301925	0.321137	0.784726	0.879808	0.527507	0.129014	0.144245	0.102706
Late lytic	ORF18	0.024213	0.0262585	0.0272978	0.183807	0.246261	0.195503	0.0231517	0.0245227	0.0153913	0.0354254	0.0468414	0.0614232	ORF18	0.0692326	0.0750812	0.0780528	0.221789	0.29715	0.235902	0.0766765	0.0812171	0.0509748	0.0568877	0.0752201	0.0986362	ORF18	0.0229971	0.0249398	0.0259269	0.165962	0.222354	0.176523	0.0211421	0.0223941	0.0140553	0.03178	0.0420212	0.0551025	ORF18	0.0368105	0.0399202	0.0415002	0.160235	0.21468	0.170431	0.0342108	0.0362367	0.0227434
Late lytic	ORF19	0.0283193	0.0416058	0.0466793	0.253888	0.337805	0.211138	0.0499027	0.0406461	0.0248995	0.0922011	0.0949906	0.0891222	ORF19	0.0809736	0.118964	0.133471	0.306352	0.40761	0.254769	0.165274	0.134617	0.0824651	0.148061	0.15254	0.143116	ORF19	0.0268971	0.0395164	0.0443351	0.22924	0.30501	0.190641	0.0455711	0.037118	0.0227382	0.0827132	0.0852156	0.0799511	ORF19	0.0430531	0.0632523	0.0709655	0.221329	0.294484	0.184062	0.0737402	0.0600619	0.0367935
Late lytic	ORF20	0.040891	0.0317947	0.0429835	0.36205	0.338743	0.36205	0.0423428	0.0474733	0.0295492	0.0891222	0.0899912	0.183383	ORF20	0.11692	0.0909108	0.122903	0.436866	0.408742	0.436866	0.140236	0.157228	0.0978644	0.143116	0.144512	0.294484	ORF20	0.0388375	0.030198	0.0408249	0.326902	0.305857	0.326902	0.0386674	0.0433526	0.0269843	0.0799511	0.0807307	0.164512	ORF20	0.0621656	0.0483367	0.0653468	0.31562	0.295302	0.31562	0.0625691	0.0701504	0.0436642
Early lytic	ORF21	0.0583521	0.0816122	0.0817821	0.390735	0.436563	0.379261	0.0329235	0.0368871	0.0384003	0.0899289	0.0922011	0.101386	ORF21	0.166847	0.233354	0.23384	0.471478	0.526776	0.457633	0.10904	0.122167	0.127179	0.144412	0.148061	0.16281	ORF21	0.0554217	0.0775137	0.077675	0.352801	0.39418	0.342441	0.0300657	0.0336853	0.0350671	0.0806748	0.0827132	0.0909528	ORF21	0.0887113	0.124073	0.124331	0.340626	0.380577	0.330624	0.0486504	0.0545074	0.0567433
Late lytic	ORF22	0.114223	0.168513	0.125341	0.40033	0.398116	0.382428	0.0506695	0.0600065	0.0436844	0.222971	0.179982	0.179484	ORF22	0.3266	0.48183	0.358388	0.483056	0.480384	0.461455	0.167813	0.198736	0.144679	0.358057	0.289024	0.288224	ORF22	0.108487	0.16005	0.119046	0.361465	0.359466	0.345301	0.0462713	0.0547978	0.0398925	0.200026	0.161461	0.161014	ORF22	0.173651	0.256186	0.190553	0.348991	0.347061	0.333385	0.0748733	0.0886703	0.0645515
Late lytic	ORF23	0.0461325	0.0465501	0.0402722	0.189762	0.194422	0.237214	0.0266128	0.0334526	0.0391257	0.107315	0.131664	0.110409	ORF23	0.131907	0.133101	0.115151	0.228975	0.234598	0.286233	0.0881392	0.110792	0.129581	0.172332	0.211431	0.1773	ORF23	0.0438158	0.0442124	0.0382498	0.171339	0.175547	0.214185	0.0243027	0.0305488	0.0357295	0.0962721	0.118115	0.0990473	ORF23	0.0701342	0.070769	0.0612249	0.165426	0.169489	0.206793	0.0393251	0.0494322	0.0578153
Late lytic	ORF24	0.0457504	0.045058	0.0453086	0.105496	0.146428	0.129791	0.026374	0.0369895	0.0352376	0.0632377	0.0973232	0.0755685	ORF24	0.130815	0.128835	0.129551	0.127296	0.176686	0.156611	0.0873486	0.122506	0.116704	0.10155	0.156286	0.121351	ORF24	0.0434529	0.0427953	0.0430332	0.0952543	0.132212	0.117191	0.0240847	0.0337788	0.032179	0.0567302	0.0873082	0.0677921	ORF24	0.0695532	0.0685006	0.0688816	0.0919671	0.12765	0.113146	0.0389724	0.0546587	0.0520699
Late lytic	ORF25	0.0185031	0.0171048	0.0180208	0.143815	0.127433	0.160201	0.00885255	0.0100127	0.0106612	0.0456241	0.0431786	0.0370337	ORF25	0.0185031	0.0171048	0.0180208	0.143815	0.127433	0.160201	0.00885255	0.0100127	0.0106612	0.0456241	0.0431786	0.0370337	ORF25	0.0185031	0.0171048	0.0180208	0.143815	0.127433	0.160201	0.00885255	0.0100127	0.0106612	0.0456241	0.0431786	0.0370337	ORF25	0.0185031	0.0171048	0.0180208	0.143815	0.127433	0.160201	0.00885255	0.0100127	0.0106612
Late lytic	ORF26	0.0464856	0.0588803	0.0610412	0.23201	0.272487	0.184829	0.0324028	0.042815	0.0296518	0.077693	0.0667045	0.112807	ORF26	0.132917	0.168357	0.174536	0.279954	0.328795	0.223023	0.107315	0.1418	0.0982042	0.124763	0.107117	0.181151	ORF26	0.0441511	0.0559234	0.0579758	0.209486	0.246034	0.166885	0.0295902	0.0390986	0.0270779	0.069698	0.0598403	0.101199	ORF26	0.070671	0.0895143	0.0927995	0.202257	0.237543	0.161126	0.0478809	0.0632669	0.0438158
Late lytic	ORF28	0.0287345	0.0312918	0.0336775	0.219191	0.242703	0.207943	0.0293247	0.0356306	0.0214224	0.0402722	0.0460686	0.0524079	ORF28	0.0821608	0.0894729	0.0962943	0.264486	0.292856	0.250913	0.0971211	0.118006	0.0709491	0.0646709	0.0739791	0.084159	ORF28	0.0272915	0.0297203	0.0319862	0.197912	0.219141	0.187756	0.0267793	0.0325378	0.0195629	0.036128	0.0413279	0.0470149	ORF28	0.0436844	0.0475722	0.0511991	0.191082	0.211578	0.181276	0.0433325	0.0526506	0.0316554
Late lytic	ORF29	0.0272222	0.0281822	0.0269406	0.16191	0.200304	0.168201	0.0421671	0.0307613	0.0299202	0.0430133	0.0404961	0.0557428	ORF29	0.0778367	0.0805816	0.0770316	0.195367	0.241695	0.202959	0.139654	0.101879	0.0990931	0.0690728	0.0650305	0.0895143	ORF29	0.0258551	0.0267669	0.0255877	0.146191	0.180858	0.151872	0.0385069	0.0280912	0.027323	0.0385871	0.0363289	0.0500066	ORF29	0.0413853	0.0428447	0.0409572	0.141146	0.174616	0.146631	0.0623094	0.0454554	0.0442124
Late lytic	ORF30	0.0235509	0.0277942	0.0242803	0.183934	0.187539	0.181151	0.0188572	0.0167611	0.0193069	0.0435534	0.0420698	0.0378891	ORF30	0.0673394	0.0794722	0.0694248	0.221943	0.226293	0.218584	0.0624536	0.0555114	0.0639429	0.06994	0.0675576	0.0608441	ORF30	0.0223682	0.0263984	0.0230609	0.166077	0.169332	0.163564	0.0172204	0.0153062	0.017631	0.0390715	0.0377406	0.0339902	ORF30	0.0358039	0.0422549	0.0369127	0.160346	0.163489	0.15792	0.0278649	0.0247675	0.0285294
Late lytic	ORF31	0.0265146	0.0255936	0.0326206	0.158139	0.156829	0.164512	0.0241348	0.0200155	0.0285426	0.0334449	0.049822	0.0351807	ORF31	0.0758133	0.0731801	0.0932724	0.190817	0.189236	0.198507	0.0799326	0.0662897	0.0945308	0.0537073	0.0800065	0.0564948	ORF31	0.025183	0.0243083	0.0309824	0.142786	0.141603	0.14854	0.0220399	0.0182781	0.0260651	0.0300032	0.0446951	0.0315604	ORF31	0.0403094	0.0389094	0.0495924	0.137859	0.136717	0.143414	0.0356636	0.0295765	0.0421768
Late lytic	ORF32	0.0304572	0.0371094	0.0301422	0.234273	0.238864	0.187279	0.0272285	0.0322683	0.0346563	0.0596195	0.048025	0.0478588	ORF32	0.0870866	0.106107	0.0861858	0.282684	0.288224	0.225979	0.0901785	0.10687	0.114779	0.0957397	0.0771207	0.0768539	ORF32	0.0289277	0.0352458	0.0286285	0.211529	0.215675	0.169098	0.024865	0.0294674	0.0316481	0.0534844	0.043083	0.0429339	ORF32	0.0463034	0.0564165	0.0458245	0.204229	0.208232	0.163262	0.040235	0.0476822	0.0512109
Late lytic	ORF33	0.0428943	0.0395803	0.0283586	0.34658	0.373262	0.338508	0.020507	0.0299409	0.0315386	0.292991	0.292991	0.234869	ORF33	0.122648	0.113172	0.0810859	0.418199	0.450395	0.408459	0.0679175	0.0991618	0.104453	0.470498	0.470498	0.377163	ORF33	0.0407401	0.0375927	0.0269344	0.312934	0.337025	0.305645	0.018727	0.027342	0.028801	0.262841	0.262841	0.2107	ORF33	0.0652111	0.0601731	0.0431128	0.302134	0.325394	0.295097	0.0303028	0.0442431	0.0466039
Late lytic	ORF34	0.00759849	0.00862015	0.00636744	0.0391529	0.0608863	0.0567302	0.00589318	0.00669946	0.00474381	0.0223269	0.0174084	0.0295628	ORF34	0.0217264	0.0246477	0.0182065	0.0472436	0.0734681	0.0684532	0.0195177	0.0221881	0.0157111	0.0358536	0.0279552	0.0474733	ORF34	0.0072169	0.00818725	0.00604767	0.0353518	0.0549753	0.0512227	0.00538164	0.00611794	0.00433204	0.0200294	0.015617	0.0265207	ORF34	0.0115518	0.013105	0.00968026	0.0341318	0.0530781	0.049455	0.00870823	0.00989966	0.00700983
Early lytic	ORF35	0.0330531	0.0388465	0.0446848	0.207224	0.190949	0.174375	0.018367	0.0221932	0.018792	0.0843147	0.0729943	0.0942037	ORF35	0.0945089	0.111074	0.127768	0.250045	0.230408	0.210408	0.0608301	0.073502	0.0622375	0.135396	0.117218	0.151277	ORF35	0.0313932	0.0368957	0.0424408	0.187106	0.172412	0.157446	0.0167727	0.0202668	0.0171608	0.0756383	0.0654829	0.0845097	ORF35	0.0502498	0.0590574	0.0679332	0.180649	0.166462	0.152012	0.0271406	0.0327944	0.0277685
Late lytic	ORF36	0.014398	0.00944681	0.0151372	0.0978083	0.0920243	0.0895354	0.0408722	0.027159	0.0313576	0.0858182	0.0653865	0.0696274	ORF36	0.014398	0.00944681	0.0151372	0.0978083	0.0920243	0.0895354	0.0408722	0.027159	0.0313576	0.0858182	0.0653865	0.0696274	ORF36	0.014398	0.00944681	0.0151372	0.0978083	0.0920243	0.0895354	0.0408722	0.027159	0.0313576	0.0858182	0.0653865	0.0696274	ORF36	0.014398	0.00944681	0.0151372	0.0978083	0.0920243	0.0895354	0.0408722	0.027159	0.0313576
Late lytic	ORF37	0.0483255	0.0462606	0.0486954	0.251436	0.26651	0.251087	0.0375319	0.0410994	0.0274369	0.0786139	0.100686	0.0991618	ORF37	0.138178	0.132273	0.139235	0.303393	0.321583	0.302973	0.124303	0.136118	0.0908688	0.126242	0.161685	0.159239	ORF37	0.0458986	0.0439374	0.0462499	0.227026	0.240637	0.226711	0.0342741	0.0375319	0.0250553	0.0705242	0.0903245	0.0889576	ORF37	0.0734681	0.0703289	0.0740304	0.219191	0.232332	0.218887	0.0554601	0.0607318	0.0405429
Late lytic	ORF38	0.0731463	0.0765703	0.0809362	0.397014	0.421984	0.462736	0.0349942	0.0380558	0.0266128	0.138882	0.150197	0.180482	ORF38	0.209148	0.218938	0.231421	0.479054	0.509185	0.558358	0.115898	0.126038	0.0881392	0.223023	0.241193	0.289827	ORF38	0.0694729	0.072725	0.0768716	0.358471	0.381017	0.417813	0.0319567	0.0347525	0.0243027	0.12459	0.134741	0.16191	ORF38	0.111203	0.116408	0.123045	0.3461	0.367868	0.403394	0.0517103	0.0562343	0.0393251
Late lytic	ORF39	0.0218978	0.0209186	0.0230024	0.171617	0.180024	0.175709	0.0175944	0.0229599	0.0188181	0.0553577	0.0596608	0.0773169	ORF39	0.0626125	0.0598127	0.065771	0.20708	0.217225	0.212018	0.0582713	0.0760414	0.0623238	0.0888959	0.0958061	0.124159	ORF39	0.0207981	0.0198681	0.0218472	0.154956	0.162547	0.158651	0.0160672	0.020967	0.0171846	0.0496611	0.0535215	0.0693607	ORF39	0.0332907	0.031802	0.03497	0.149608	0.156937	0.153176	0.0259989	0.0339274	0.0278071
Late lytic	ORF40	0.0161416	0.0259869	0.0255405	0.181906	0.176564	0.18547	0.0323579	0.0216313	0.0288409	0.0758834	0.055128	0.0585547	ORF40	0.0461538	0.0743046	0.0730281	0.219495	0.21305	0.223797	0.107167	0.0716409	0.0955188	0.121857	0.088527	0.0940298	ORF40	0.015331	0.0246819	0.0242578	0.164246	0.159423	0.167465	0.0295492	0.0197536	0.0263375	0.0680746	0.049455	0.0525291	ORF40	0.0245397	0.0395073	0.0388285	0.158578	0.153921	0.161685	0.0478146	0.0319641	0.0426176
Late lytic	ORF42	0.0359947	0.0415194	0.038498	0.195097	0.189236	0.199472	0.0323803	0.0321121	0.0386942	0.0775854	0.114938	0.0812171	ORF42	0.10292	0.118717	0.110078	0.235412	0.228341	0.240692	0.107241	0.106353	0.128152	0.12459	0.184573	0.130422	ORF42	0.0341871	0.0394343	0.0365647	0.176156	0.170865	0.180107	0.0295697	0.0293247	0.0353355	0.0696015	0.10311	0.0728595	ORF42	0.0547219	0.0631209	0.0585276	0.170077	0.164968	0.173892	0.0478477	0.0474514	0.0571776
Late lytic	ORF43	0.0576685	0.0573496	0.0519018	0.103397	0.112521	0.124676	0.0298994	0.0617362	0.0435936	0.0463569	0.0375232	0.0339588	ORF43	0.164892	0.16398	0.148403	0.124763	0.135772	0.15044	0.0990244	0.204465	0.144379	0.074442	0.0602565	0.0545325	ORF43	0.0547725	0.0544696	0.0492953	0.0933587	0.101597	0.112573	0.0273041	0.0563774	0.0398096	0.0415866	0.0336619	0.0304643	ORF43	0.0876721	0.0871873	0.078905	0.0901369	0.0980908	0.108688	0.0441818	0.0912264	0.0644174
Late lytic	ORF44	0.0279294	0.0232589	0.0223889	0.0700856	0.0733663	0.0537073	0.0142121	0.0155414	0.025511	0.027698	0.0224355	0.0220195	ORF44	0.0798588	0.0665045	0.0640168	0.0845683	0.088527	0.0648056	0.0470692	0.0514719	0.0844902	0.0444788	0.036028	0.03536	ORF44	0.0265268	0.0220909	0.0212646	0.0632815	0.0662437	0.0484933	0.0129784	0.0141924	0.0232966	0.0248478	0.0201268	0.0197536	ORF44	0.0424604	0.03536	0.0340373	0.0610977	0.0639577	0.0468198	0.0210009	0.0229652	0.037697
Early lytic	ORF45	0.00475588	0.00656918	0.0057188	0.0109514	0.0172922	0.010282	0.00533336	0.0051161	0.00424583	0.00709948	0.00228899	0.00738559	ORF45	0.0135985	0.0187833	0.0163518	0.0132145	0.0208655	0.0124067	0.0176637	0.0169441	0.0140618	0.0114007	0.00367577	0.0118601	ORF45	0.00451704	0.00623928	0.00543161	0.00988823	0.0156134	0.00928378	0.00487042	0.00467202	0.00387728	0.00636891	0.00205344	0.00662558	ORF45	0.00723025	0.00998696	0.00869415	0.00954699	0.0150746	0.0089634	0.007881	0.00755996	0.00627397
Early lytic	ORF46	0.0680589	0.0681533	0.0763583	0.293262	0.285836	0.279179	0.0523837	0.0472436	0.0295492	0.0687702	0.0969193	0.0949906	ORF46	0.194602	0.194871	0.218332	0.353863	0.344903	0.336869	0.17349	0.156467	0.0978644	0.110434	0.155637	0.15254	ORF46	0.0646411	0.0647307	0.0725236	0.264791	0.258087	0.252076	0.0478367	0.0431427	0.0269843	0.0616935	0.0869459	0.0852156	ORF46	0.103468	0.103612	0.116086	0.255653	0.24918	0.243376	0.0774063	0.0698108	0.0436642
Early lytic	ORF47	0.036751	0.0436138	0.061722	0.222714	0.245579	0.266325	0.0548738	0.0495924	0.0442022	0.0956513	0.0953204	0.141702	ORF47	0.105083	0.124705	0.176482	0.268736	0.296327	0.32136	0.181738	0.164246	0.146394	0.153601	0.15307	0.227551	ORF47	0.0349054	0.0414235	0.0586224	0.201092	0.221738	0.24047	0.0501107	0.0452876	0.0403654	0.0858083	0.0855115	0.12712	ORF47	0.0558717	0.066305	0.0938344	0.194152	0.214086	0.232171	0.0810859	0.0732816	0.0653167
Late lytic	ORF48	0.038418	0.0431627	0.0430133	0.269856	0.348507	0.317375	0.0485718	0.0354582	0.03918	0.0978644	0.110027	0.0969865	ORF48	0.109849	0.123415	0.122988	0.32562	0.420524	0.382959	0.160866	0.117434	0.129761	0.157155	0.176686	0.155745	ORF48	0.0364887	0.0409951	0.0408533	0.243658	0.314674	0.286564	0.0443556	0.0323803	0.0357791	0.0877937	0.0987046	0.0870062	ORF48	0.058406	0.0656192	0.0653922	0.235249	0.303814	0.276674	0.0717735	0.0523958	0.0578955
Early lytic	ORF49	0.017745	0.0149576	0.0168244	0.0890303	0.0869557	0.0844351	0.0140971	0.013752	0.0166179	0.032186	0.025787	0.0271751	ORF49	0.017745	0.0149576	0.0168244	0.0890303	0.0869557	0.0844351	0.0140971	0.013752	0.0166179	0.032186	0.025787	0.0271751	ORF49	0.017745	0.0149576	0.0168244	0.0890303	0.0869557	0.0844351	0.0140971	0.013752	0.0166179	0.032186	0.025787	0.0271751	ORF49	0.017745	0.0149576	0.0168244	0.0890303	0.0869557	0.0844351	0.0140971	0.013752	0.0166179
Early lytic	RTA	0.0229338	0.0221108	0.0195809	0.158461	0.136477	0.14291	0.0122092	0.0128272	0.0140104	0.0604877	0.0510496	0.058053	RTA	0.0229338	0.0221108	0.0195809	0.158461	0.136477	0.14291	0.0122092	0.0128272	0.0140104	0.0604877	0.0510496	0.058053	RTA	0.0229338	0.0221108	0.0195809	0.158461	0.136477	0.14291	0.0122092	0.0128272	0.0140104	0.0604877	0.0510496	0.058053	RTA	0.0229338	0.0221108	0.0195809	0.158461	0.136477	0.14291	0.0122092	0.0128272	0.0140104
Early lytic	K8	0.070118	0.0907429	0.084023	0.601344	0.624711	0.62255	0.0545325	0.0599233	0.0641353	0.188669	0.193436	0.174455	K8	0.200489	0.259462	0.240248	0.725608	0.753804	0.751196	0.180607	0.198461	0.212411	0.302973	0.310628	0.280148	K8	0.0665967	0.0861858	0.0798034	0.542964	0.564063	0.562111	0.049799	0.0547219	0.0585682	0.169254	0.173531	0.156503	K8	0.106599	0.137954	0.127738	0.524226	0.544597	0.542713	0.0805816	0.0885475	0.0947713
Late lytic	K8.1	0.0433125	0.0486616	0.0466793	0.384022	0.34634	0.313223	0.0531518	0.036455	0.0445714	0.0912475	0.119902	0.118087	K8.1	0.123844	0.139139	0.133471	0.463378	0.417909	0.377948	0.176034	0.120736	0.147617	0.146529	0.192544	0.18963	K8.1	0.0411374	0.0462179	0.0443351	0.34674	0.312717	0.282815	0.0485381	0.0332907	0.0407025	0.0818577	0.107564	0.105936	K8.1	0.065847	0.0739791	0.0709655	0.334774	0.301925	0.273055	0.0785413	0.0538688	0.0658622
Early lytic	ORF52	0.0671219	0.072641	0.0652412	0.251436	0.278213	0.275145	0.0363793	0.0351644	0.0475063	0.159865	0.13716	0.126213	ORF52	0.191922	0.207703	0.186545	0.303393	0.335704	0.332001	0.120485	0.116462	0.157337	0.256719	0.220257	0.202678	ORF52	0.0637511	0.068993	0.0619649	0.227026	0.251203	0.248433	0.0332215	0.0321121	0.0433826	0.143414	0.123045	0.113225	ORF52	0.102044	0.110434	0.0991847	0.219191	0.242534	0.239859	0.0537569	0.0519618	0.070199
Early lytic	ORF53	0.053287	0.0601175	0.0458456	0.200999	0.282097	0.310628	0.0504592	0.0600897	0.112755	0.128597	0.117516	0.130935	ORF53	0.152364	0.171894	0.131087	0.242534	0.34039	0.374818	0.167117	0.199012	0.373435	0.206507	0.188712	0.210262	ORF53	0.050611	0.0570984	0.0435433	0.181486	0.25471	0.280472	0.0460793	0.0548738	0.102968	0.115364	0.105423	0.117462	ORF53	0.081011	0.0913952	0.069698	0.175223	0.24592	0.270793	0.0745625	0.0887933	0.166616
Early lytic	ORF55	0.0722393	0.0626704	0.0919458	0.351175	0.387767	0.202257	0.0712612	0.0668125	0.0535215	0.131938	0.134244	0.178492	ORF55	0.206555	0.179194	0.262902	0.423743	0.467897	0.244052	0.236011	0.221277	0.177259	0.211871	0.215575	0.28663	ORF55	0.0686115	0.0595232	0.0873284	0.317082	0.350122	0.182621	0.0650756	0.061013	0.0488757	0.118361	0.12043	0.160124	ORF55	0.109824	0.0952763	0.139783	0.30614	0.338039	0.176319	0.105301	0.0987274	0.0790876
Early lytic	ORF56	0.0582309	0.0493751	0.0531395	0.212902	0.26175	0.20508	0.0506695	0.0534844	0.0382674	0.0662897	0.0444994	0.0567564	ORF56	0.1665	0.141179	0.151942	0.256897	0.315839	0.247459	0.167813	0.177136	0.126739	0.106451	0.0714591	0.0911421	ORF56	0.0553066	0.0468955	0.0504709	0.192233	0.236339	0.185171	0.0462713	0.0488418	0.0349458	0.0594682	0.0399202	0.0509159	ORF56	0.088527	0.0750638	0.0807867	0.185599	0.228183	0.178781	0.0748733	0.0790328	0.056547
Early lytic	ORF57	0.0799326	0.0631063	0.0792156	0.185857	0.217376	0.269669	0.0620365	0.0566909	0.0484709	0.096651	0.11622	0.160643	ORF57	0.228552	0.18044	0.226502	0.224263	0.262295	0.325394	0.20546	0.187756	0.160531	0.155207	0.186631	0.257968	ORF57	0.0759185	0.0599372	0.0752374	0.167813	0.196272	0.243489	0.0566516	0.05177	0.0442635	0.0867051	0.10426	0.144112	ORF57	0.12152	0.095939	0.12043	0.162022	0.189499	0.235086	0.0916701	0.083771	0.0716244
Early lytic	K9	0.0259689	0.0307755	0.0397453	0.0970089	0.0966063	0.101903	0.0319567	0.0217968	0.0269656	0.0401051	0.0333061	0.041033	K9	0.0742531	0.0879968	0.113644	0.117055	0.116569	0.12296	0.105838	0.0721893	0.0893077	0.0644025	0.0534844	0.0658927	K9	0.0246648	0.02923	0.0377493	0.0875911	0.0872276	0.0920096	0.0291828	0.0199048	0.0246249	0.0359781	0.0298787	0.0368105	K9	0.0394799	0.0467873	0.0604238	0.0845683	0.0842174	0.0888343	0.0472217	0.0322087	0.0398464
Early lytic	VIRF4	0.0301631	0.0376796	0.0393069	0.226921	0.244052	0.202117	0.0386674	0.0427854	0.0329692	0.0653771	0.0661978	0.0883227	VIRF4	0.0862456	0.107738	0.112391	0.273813	0.294484	0.243883	0.128063	0.141702	0.109191	0.104985	0.106304	0.141833	VIRF4	0.0286483	0.0357874	0.037333	0.204891	0.220359	0.182495	0.035311	0.0390715	0.0301074	0.0586495	0.0593858	0.0792339	VIRF4	0.0458562	0.0572834	0.0597574	0.19782	0.212754	0.176197	0.057138	0.0632231	0.0487179
Late lytic	VIRF2	0.0544822	0.0540309	0.0514362	0.248318	0.246261	0.264669	0.0388285	0.0304431	0.0347525	0.0898666	0.0956513	0.0670754	VIRF2	0.155781	0.154491	0.147072	0.299632	0.29715	0.319361	0.128597	0.100825	0.115097	0.144312	0.153601	0.107713	VIRF2	0.0517461	0.0513175	0.0488531	0.224211	0.222354	0.238974	0.0354582	0.0278006	0.0317359	0.0806189	0.0858083	0.0601731	VIRF2	0.0828279	0.0821419	0.0781972	0.216473	0.21468	0.230727	0.0573761	0.0449852	0.0513531
Early lytic	ORF58	0.212853	0.178863	0.157883	0.379261	0.327658	0.290833	0.0454449	0.0569272	0.0646261	0.157883	0.150718	0.145887	ORF58	0.608612	0.511425	0.451436	0.457633	0.395366	0.350932	0.15051	0.188538	0.214036	0.253536	0.242031	0.234273	ORF58	0.202164	0.169881	0.149954	0.342441	0.295848	0.262598	0.0415002	0.0519858	0.0590165	0.141636	0.135209	0.130875	ORF58	0.323595	0.271921	0.240026	0.330624	0.285638	0.253536	0.067153	0.0841201	0.0954967
Early lytic	ORF59	0.113513	0.105838	0.09068	0.384288	0.369401	0.377687	0.0305277	0.0335222	0.0423722	0.155925	0.117434	0.126914	ORF59	0.324568	0.302623	0.259282	0.463699	0.445736	0.455733	0.101105	0.111023	0.140333	0.250392	0.188582	0.203805	ORF59	0.107812	0.100523	0.0861261	0.346981	0.333539	0.34102	0.0278778	0.0306124	0.0386942	0.13988	0.10535	0.113854	ORF59	0.172571	0.160903	0.137859	0.335007	0.322029	0.329251	0.0451101	0.0495351	0.0626125
Late lytic	ORF60	0.0485605	0.0638101	0.053435	0.348507	0.311707	0.204654	0.0314949	0.0294061	0.03568	0.117109	0.0904289	0.152188	ORF60	0.13885	0.182453	0.152787	0.420524	0.376119	0.246945	0.104308	0.0973907	0.118169	0.18806	0.145215	0.244391	ORF60	0.0461219	0.0606056	0.0507515	0.314674	0.281446	0.184786	0.0287611	0.0268536	0.032583	0.105058	0.0811234	0.136527	ORF60	0.0738254	0.0970089	0.0812359	0.303814	0.271733	0.178409	0.0465393	0.0434529	0.0527237
Early lytic	ORF61	0.037058	0.0269033	0.0327112	0.176931	0.191745	0.171736	0.0202668	0.0210543	0.0160895	0.111254	0.08496	0.0742188	ORF61	0.10596	0.0769249	0.0935314	0.213493	0.231368	0.207224	0.0671219	0.0697302	0.053287	0.178657	0.136433	0.119184	ORF61	0.035197	0.0255523	0.0310685	0.159754	0.17313	0.155063	0.0185076	0.0192268	0.0146929	0.0998054	0.0762173	0.0665813	ORF61	0.0563384	0.0409005	0.04973	0.154241	0.167155	0.149712	0.0299478	0.0311116	0.0237751
Early lytic	ORF62	0.0283586	0.0336075	0.0366239	0.189499	0.220257	0.19591	0.026029	0.0262646	0.0228488	0.0583925	0.0567171	0.0968522	ORF62	0.0810859	0.0960943	0.104719	0.228658	0.265772	0.236393	0.0862058	0.0869861	0.0756733	0.0937694	0.0910789	0.15553	ORF62	0.0269344	0.0319198	0.0347847	0.171102	0.198874	0.17689	0.0237696	0.0239848	0.0208655	0.0523837	0.0508807	0.0868856	ORF62	0.0431128	0.0510927	0.0556784	0.165197	0.192011	0.170786	0.0384625	0.0388106	0.0337632
Late lytic	ORF63	0.0259689	0.0262403	0.0330302	0.284847	0.290229	0.282684	0.0326734	0.0296518	0.0281302	0.0989558	0.117353	0.126826	ORF63	0.0742531	0.0750291	0.0944435	0.343709	0.350203	0.341099	0.108212	0.0982042	0.0931648	0.158908	0.188451	0.203664	ORF63	0.0246648	0.0249225	0.0313714	0.257194	0.262053	0.25524	0.0298373	0.0270779	0.0256884	0.0887728	0.105277	0.113775	ORF63	0.0394799	0.0398925	0.050215	0.248318	0.253009	0.246432	0.0482808	0.0438158	0.0415674
Late lytic	ORF64	0.0299755	0.0340531	0.0355484	0.39182	0.34996	0.384555	0.0292638	0.020996	0.018779	0.171934	0.160866	0.18136	ORF64	0.0857093	0.0973682	0.101644	0.472787	0.422277	0.464021	0.0969193	0.0695372	0.0621944	0.2761	0.258325	0.291236	ORF64	0.0284702	0.0323429	0.0337632	0.353781	0.315985	0.347221	0.0267237	0.0191736	0.0171489	0.154241	0.144312	0.162697	ORF64	0.0455711	0.05177	0.0540434	0.341572	0.30508	0.335239	0.0432425	0.0310254	0.0277493
Late lytic	ORF65	0.0409761	0.035895	0.0378891	0.348507	0.347302	0.330394	0.0167844	0.0177783	0.0100008	0.180357	0.171221	0.131208	ORF65	0.117163	0.102635	0.108337	0.420524	0.419069	0.398668	0.0555884	0.0588803	0.0331219	0.289626	0.274954	0.2107	ORF65	0.0389184	0.0340924	0.0359864	0.314674	0.313585	0.298319	0.0153274	0.0162351	0.00913273	0.161798	0.153601	0.117706	ORF65	0.0622951	0.0545704	0.0576019	0.303814	0.302763	0.288024	0.0248019	0.0262706	0.014778
Early lytic	ORF66	0.0548611	0.0382851	0.0387389	0.321583	0.322699	0.324269	0.0147031	0.0199186	0.0189489	0.197227	0.138593	0.18136	ORF66	0.156865	0.109469	0.110767	0.388036	0.389383	0.391277	0.0486954	0.0659688	0.0627573	0.316716	0.222559	0.291236	ORF66	0.0521061	0.0363625	0.0367935	0.290363	0.291371	0.292788	0.0134268	0.0181896	0.0173041	0.176931	0.124331	0.162697	ORF66	0.0834041	0.058204	0.0588939	0.280342	0.281316	0.282684	0.0217264	0.0294333	0.0280005
Early lytic	ORF67	0.0648355	0.0498566	0.0579892	0.758521	0.648987	0.542337	0.0227067	0.0295697	0.0300032	0.268302	0.322401	0.246546	ORF67	0.185385	0.142555	0.165809	0.915265	0.783096	0.654408	0.0752027	0.0979323	0.0993682	0.430851	0.517726	0.395915	ORF67	0.0615795	0.0473528	0.055077	0.684882	0.585982	0.489686	0.0207357	0.027003	0.0273989	0.240692	0.289224	0.221175	ORF67	0.0985679	0.0757958	0.0881596	0.661247	0.56576	0.472787	0.0335532	0.0436945	0.0443351
Early lytic	ORF67A	0.0325078	0.0337476	0.0524442	0.425509	0.665385	0.364821	0.0320454	0.018064	0.0528212	0.244165	0.202912	0.255949	ORF67A	0.0929497	0.0964948	0.149954	0.513438	0.802883	0.440209	0.106132	0.0598265	0.17494	0.392091	0.325846	0.411015	ORF67A	0.0308753	0.0320528	0.0498105	0.3842	0.600788	0.329404	0.0292638	0.016496	0.0482362	0.219039	0.182032	0.229611	ORF67A	0.0494208	0.0513056	0.0797297	0.370941	0.580055	0.318036	0.0473528	0.0266928	0.0780528
Late lytic	ORF68	0.0373675	0.045529	0.0497875	0.60805	0.68078	0.582472	0.0413566	0.0590574	0.0357048	0.302483	0.490705	0.279308	ORF68	0.106845	0.130181	0.142358	0.7337	0.82146	0.702837	0.13697	0.195593	0.118251	0.485742	0.787997	0.448525	ORF68	0.0354909	0.0432425	0.0472872	0.549019	0.614689	0.525925	0.0377668	0.0539311	0.0326056	0.271357	0.440209	0.250566	ORF68	0.0568089	0.0692166	0.0756908	0.530072	0.593476	0.507775	0.0611118	0.0872679	0.0527602
Early lytic	ORF69	0.0542937	0.0521904	0.0658774	0.620396	0.7043	0.408742	0.0583251	0.0398925	0.0579624	0.317742	0.267188	0.465847	ORF69	0.155242	0.149228	0.188364	0.748597	0.849839	0.493206	0.193168	0.132121	0.191967	0.510245	0.429063	0.748078	ORF69	0.0515671	0.0495694	0.0625691	0.560167	0.635925	0.36906	0.0532624	0.0364298	0.0529312	0.285045	0.239693	0.417909	ORF69	0.0825414	0.0793438	0.100152	0.540835	0.613979	0.356324	0.0861858	0.0589483	0.0856499
Latent	K12	1.41218	1.35091	1.5188	7.84222	8.63539	7.9793	1.94566	1.6856	1.38057	3.58986	3.51111	4.40435	K12	4.03787	3.86266	4.34271	9.46276	10.4198	9.62817	6.44387	5.58256	4.57233	5.76476	5.6383	7.0727	K12	1.34127	1.28307	1.44252	7.08088	7.79705	7.20465	1.77678	1.53929	1.26073	3.22045	3.1498	3.95112	K12	2.14691	2.05375	2.30899	6.83652	7.52797	6.95602	2.87507	2.49078	2.04004
Latent	K13	0.251029	0.398853	0.365243	4.09329	3.92655	4.02297	0.493548	0.499744	0.496292	4.92775	4.31371	3.65514	K13	0.717771	1.14044	1.04434	4.93915	4.73794	4.85429	1.63459	1.65511	1.64368	7.9132	6.92715	5.8696	K13	0.238423	0.378823	0.346901	3.69591	3.54535	3.63241	0.450707	0.456365	0.453213	4.42066	3.86981	3.27901	K13	0.381634	0.606366	0.55527	3.56836	3.423	3.50706	0.729305	0.738462	0.733361
Latent	ORF72	0.527019	0.524105	0.509773	5.70909	6.41416	4.95973	0.807907	0.75747	0.729137	6.74551	6.48869	6.01235	ORF72	1.50691	1.49858	1.4576	6.88884	7.73961	5.98463	2.67572	2.50868	2.41484	10.8323	10.4198	9.6549	ORF72	0.500553	0.497785	0.484173	5.15484	5.79146	4.47823	0.737779	0.691721	0.665846	6.05137	5.82098	5.39365	ORF72	0.801215	0.796784	0.774996	4.97695	5.5916	4.32369	1.19383	1.1193	1.07743
Latent	LANA	0.0823291	0.109614	0.113341	0.780941	0.956553	0.842695	0.215663	0.207895	0.233118	1.38013	1.46138	1.62934	LANA	0.0823291	0.109614	0.113341	0.780941	0.956553	0.842695	0.215663	0.207895	0.233118	1.38013	1.46138	1.62934	LANA	0.0823291	0.109614	0.113341	0.780941	0.956553	0.842695	0.215663	0.207895	0.233118	1.38013	1.46138	1.62934	LANA	0.0823291	0.109614	0.113341	0.780941	0.956553	0.842695	0.215663	0.207895	0.233118
Early lytic	K14	0.0733393	0.0780926	0.0926682	0.237366	0.205615	0.259868	0.0809249	0.122907	0.150086	0.159689	0.102755	0.112728	K14	0.0733393	0.0780926	0.0926682	0.237366	0.205615	0.259868	0.0809249	0.122907	0.150086	0.159689	0.102755	0.112728	K14	0.0733393	0.0780926	0.0926682	0.237366	0.205615	0.259868	0.0809249	0.122907	0.150086	0.159689	0.102755	0.112728	K14	0.0733393	0.0780926	0.0926682	0.237366	0.205615	0.259868	0.0809249	0.122907	0.150086
Late lytic	ORF74	0.0957176	0.0665659	0.0587987	0.37638	0.372487	0.321583	0.0384003	0.0399202	0.0523837	0.116543	0.125776	0.0986818	ORF74	0.273686	0.190333	0.168124	0.454156	0.449459	0.388036	0.127179	0.132212	0.17349	0.187149	0.201977	0.158468	ORF74	0.0909108	0.0632231	0.0558459	0.33984	0.336325	0.290363	0.0350671	0.036455	0.0478367	0.10455	0.112833	0.088527	ORF74	0.145517	0.101199	0.0893903	0.328112	0.324718	0.280342	0.0567433	0.0589892	0.0774063
Late lytic	ORF75	0.212263	0.173611	0.156142	0.843384	0.798997	0.777148	0.138337	0.157264	0.176931	0.265895	0.269233	0.350122	ORF75	0.606927	0.496407	0.446458	1.01766	0.964104	0.937741	0.458161	0.520846	0.585982	0.426986	0.432347	0.562241	ORF75	0.201604	0.164892	0.1483	0.761506	0.721428	0.701701	0.126329	0.143613	0.161573	0.238533	0.241528	0.314093	ORF75	0.322699	0.263936	0.237379	0.735227	0.696532	0.677485	0.204418	0.232386	0.261448
Late lytic	K15	0.188669	0.219292	0.242983	1.047	1.21273	1.02403	0.276866	0.227236	0.162923	0.341967	0.363979	0.489686	K15	0.539463	0.627025	0.694764	1.26336	1.46334	1.23564	0.916958	0.752586	0.539587	0.549146	0.584495	0.78636	K15	0.179194	0.20828	0.230781	0.945355	1.095	0.924617	0.252834	0.207511	0.148781	0.306777	0.326524	0.439295	K15	0.286829	0.333385	0.369401	0.912731	1.05721	0.892709	0.40912	0.335782	0.240748
Constitutive	GFP	3.49409	3.42404	2.99447	0.820715	0.836454	0.789983	5.19809	5.15719	5.01736	1.88281	1.8544	1.69997	GFP	3.49409	3.42404	2.99447	0.820715	0.836454	0.789983	5.19809	5.15719	5.01736	1.88281	1.8544	1.69997	GFP	3.49409	3.42404	2.99447	0.820715	0.836454	0.789983	5.19809	5.15719	5.01736	1.88281	1.8544	1.69997	GFP	3.49409	3.42404	2.99447	0.820715	0.836454	0.789983	5.19809	5.15719	5.01736
*GFP, LANA, RTA, ORF36, ORF25, ORF49, K2, K14 were normalized to viral DNA amplified by their dedicated primers
[truncated: 42 more columns]

## Sheet: SLK
	KSHV or KSHV∆LANA infection in SLK cells. Viral RNA/DNA copy No. Ratio normalized to viral DNA amplified with GFP, LANA, ORF49, K2, K14, ORF25 or ORF36 primers
		RNA/GFP DNA*													RNA/LANA DNA*													RNA/ORF49 DNA*													RNA/K2 DNA*
Viral gene class	Viral gene	KSHV 24 hpi			KSHV ∆LANA 24 hpi			KSHV 72 hpi			KSHV ∆LANA 72 hpi			Viral gene	KSHV 24 hpi			KSHV ∆LANA 24 hpi			KSHV 72 hpi			KSHV ∆LANA 72 hpi			Viral gene	KSHV 24 hpi			KSHV ∆LANA 24 hpi			KSHV 72 hpi			KSHV ∆LANA 72 hpi			Viral gene	KSHV 24 hpi			KSHV ∆LANA 24 hpi			KSHV 72 hpi
Early lytic	K1	0.0237488	0.0223745	0.0203053	0.0974856	0.101696	0.104845	0.0167233	0.0220818	0.0227183	0.152724	0.12896	0.125434	K1	0.0577781	0.0544346	0.0494004	0.0368975	0.038491	0.039683	0.0373521	0.0493206	0.0507423	0.0714627	0.0603431	0.058693	K1	0.0120152	0.0113199	0.010273	0.0246147	0.0256778	0.026473	0.00813862	0.0107464	0.0110562	0.0466062	0.0393543	0.0382782	K1	0.0240692	0.0226764	0.0205792	0.0291775	0.0304376	0.0313802	0.0175061	0.0231154	0.0237818
Late lytic	ORF4	0.0535118	0.0614263	0.0749462	0.630397	0.713672	0.759611	0.0668467	0.0652897	0.0703162	0.369847	0.610897	0.449066	ORF4	0.130188	0.149443	0.182335	0.2386	0.270119	0.287507	0.149305	0.145827	0.157054	0.173059	0.285851	0.210127	ORF4	0.027073	0.0310772	0.0379173	0.159173	0.180199	0.191799	0.0325319	0.0317742	0.0342204	0.112865	0.186425	0.13704	ORF4	0.0542337	0.062255	0.0759573	0.188678	0.213602	0.227352	0.0699758	0.068346	0.0736077
Early lytic	ORF6	0.00611259	0.00788322	0.00909318	0.121779	0.155969	0.156837	0.00579089	0.00673083	0.0048292	0.0974631	0.131124	0.076468	ORF6	0.0148712	0.0191789	0.0221226	0.0460922	0.059033	0.0593613	0.0129342	0.0150336	0.0107862	0.0456049	0.0613554	0.0357809	ORF6	0.00309252	0.00398833	0.00460048	0.0307486	0.0393816	0.0396006	0.00281822	0.00327566	0.0023502	0.0297424	0.0400145	0.0233354	ORF6	0.00619506	0.00798957	0.00921585	0.0364484	0.0466817	0.0469412	0.00606196	0.0070459	0.00505526
Early lytic	ORF7	0.00765172	0.0126213	0.0118662	0.22772	0.234122	0.264866	0.00693446	0.00221727	0.00363205	0.159431	0.117603	0.07966	ORF7	0.0186157	0.030706	0.028869	0.0861901	0.0886133	0.100249	0.0154884	0.00495236	0.00811234	0.0746007	0.0550289	0.0372745	ORF7	0.00387121	0.00638543	0.00600342	0.0574984	0.0591149	0.0668776	0.00337476	0.00107907	0.00176759	0.0486528	0.0358885	0.0243095	ORF7	0.00775495	0.0127915	0.0120263	0.0681567	0.0700729	0.0792745	0.00725907	0.00232106	0.00380207
Early lytic	ORF8	0.0125254	0.00256647	0.00353273	0.168326	0.146131	0.150656	0.00603262	0.00453714	0.00593309	0.0929759	0.125782	0.0819564	ORF8	0.0304728	0.00624392	0.00859472	0.0637101	0.0553093	0.0570222	0.0134741	0.0101339	0.0132518	0.0435053	0.058856	0.038349	ORF8	0.00633693	0.00129844	0.0017873	0.0425018	0.0368975	0.0380401	0.00293586	0.00220807	0.00288743	0.0283731	0.0383845	0.0250103	ORF8	0.0126944	0.00260109	0.00358039	0.0503802	0.0437371	0.0450915	0.00631501	0.00474953	0.00621082
Early lytic	ORF9	0.0106353	0.0117761	0.00977288	0.191489	0.194297	0.179037	0.00625402	0.0047331	0.00380734	0.0913153	0.150413	0.0713472	ORF9	0.0258744	0.0286498	0.0237763	0.072477	0.0735397	0.0677642	0.0139686	0.0105716	0.00850386	0.0427282	0.0703812	0.0333848	ORF9	0.00538066	0.00595782	0.00494436	0.0483502	0.0490592	0.0452063	0.00304361	0.00230343	0.0018529	0.0278663	0.0459009	0.0217727	ORF9	0.0107787	0.0119349	0.00990473	0.0573128	0.0581531	0.053586	0.00654677	0.00495465	0.00398557
Early lytic	ORF10	0.00671219	0.00938128	0.0106648	0.24322	0.255666	0.239539	0.00614232	0.00826368	0.00878952	0.159099	0.191047	0.177513	ORF10	0.01633	0.0228235	0.0259462	0.0920567	0.0967675	0.0906636	0.0137191	0.0184573	0.0196318	0.0744458	0.0893947	0.0830621	ORF10	0.00339588	0.00474624	0.0053956	0.0614121	0.0645547	0.0604827	0.00298925	0.00402164	0.00427755	0.0485517	0.0583011	0.0541711	ORF10	0.00680275	0.00950784	0.0108087	0.0727958	0.076521	0.0716942	0.00642985	0.0086505	0.00920096
Early lytic	ORF11	0.0102304	0.0142194	0.0151032	0.45829	0.439621	0.478746	0.00646112	0.0085255	0.00615938	0.21154	0.401925	0.308641	ORF11	0.0248893	0.034594	0.0367444	0.173459	0.166393	0.181201	0.0144312	0.0190421	0.0137572	0.0989836	0.188069	0.144419	ORF11	0.00517581	0.00719395	0.00764112	0.115717	0.111003	0.120882	0.0031444	0.00414906	0.00299755	0.0645547	0.122654	0.0941867	ORF11	0.0103684	0.0144112	0.015307	0.137166	0.131579	0.143289	0.00676357	0.00892458	0.0064477
Early lytic	K2	0.101672	0.0933633	0.0812212	0.405002	0.418994	0.45125	0.161993	0.130399	0.174585	0.372161	0.228458	0.168755	K2	0.101672	0.0933633	0.0812212	0.405002	0.418994	0.45125	0.161993	0.130399	0.174585	0.372161	0.228458	0.168755	K2	0.101672	0.0933633	0.0812212	0.405002	0.418994	0.45125	0.161993	0.130399	0.174585	0.372161	0.228458	0.168755	K2	0.101672	0.0933633	0.0812212	0.405002	0.418994	0.45125	0.161993	0.130399	0.174585
Early lytic	ORF2	0.0415214	0.0329861	0.042101	0.73272	0.501504	0.468244	0.00727922	0.0106279	0.00886908	0.353799	0.218848	0.369335	ORF2	0.101017	0.0802512	0.102427	0.277328	0.189815	0.177227	0.0162584	0.0237379	0.0198095	0.165549	0.102403	0.172819	ORF2	0.0210068	0.0166885	0.0213	0.185009	0.126628	0.11823	0.00354254	0.00517222	0.00431627	0.107967	0.0667849	0.112708	ORF2	0.0420816	0.0334311	0.042669	0.219303	0.1501	0.140146	0.00761996	0.0111254	0.00928424
Early lytic	K3	0.0391186	0.0449979	0.0405543	1.09606	0.881684	1.02337	0.0144579	0.0114461	0.0170392	0.421616	0.26906	0.669892	K3	0.0951711	0.109474	0.0986639	0.414851	0.33371	0.387338	0.0322923	0.0255653	0.0380577	0.197282	0.125899	0.313456	K3	0.0197912	0.0227656	0.0205175	0.276752	0.222622	0.258398	0.00703614	0.00557041	0.00829237	0.128663	0.082108	0.204428	K3	0.0396464	0.0456049	0.0411015	0.328053	0.263888	0.306296	0.0151347	0.0119819	0.0178368
Early lytic	ORF70	0.0132579	0.0167233	0.013139	0.299024	0.316293	0.311938	0.00716906	0.0153141	0.0105399	0.115743	0.0861503	0.061002	ORF70	0.032255	0.0406857	0.0319657	0.113178	0.119714	0.118066	0.0160124	0.0342046	0.0235412	0.0541586	0.0403114	0.028544	ORF70	0.00670754	0.00846074	0.00664737	0.0755024	0.0798628	0.0787633	0.00348893	0.00745281	0.00512938	0.0353209	0.0262902	0.0186157	ORF70	0.0134368	0.0169489	0.0133163	0.089498	0.0946666	0.0933633	0.00750465	0.0160309	0.0110332
Early lytic	K4	0.0178863	0.021808	0.0155171	1.41748	1.46037	1.34288	0.0120152	0.0138305	0.0129222	0.387697	0.470087	0.525586	K4	0.0435153	0.0530563	0.0377512	0.536506	0.552738	0.50827	0.0268364	0.0308911	0.0288624	0.181411	0.219963	0.245932	K4	0.00904916	0.0110332	0.0078505	0.357909	0.368738	0.339073	0.00584736	0.00673083	0.0062888	0.118312	0.143455	0.160391	K4	0.0181276	0.0221022	0.0157264	0.424254	0.437089	0.401925	0.0125776	0.0144779	0.0135271
Early lytic	K4.1	0.00261676	0.0030184	0.00402164	0.143223	0.104483	0.0971484	0.00306903	0.000930311	0.00158204	0.0309911	0.0610443	0.0552072	K4.1	0.00636628	0.00734341	0.00978418	0.0542086	0.0395458	0.0367698	0.00685481	0.00207789	0.00353355	0.0145014	0.0285638	0.0258325	K4.1	0.00132389	0.00152709	0.00203466	0.0361632	0.0263814	0.0245296	0.00149359	0.000452749	0.000769922	0.00945745	0.0186286	0.0168474	K4.1	0.00265207	0.00305912	0.0040759	0.0428667	0.0312717	0.0290766	0.0032127	0.000973859	0.00165609
Early lytic	K4.2	0.00921372	0.00519378	0.0169215	0.0999488	0.110593	0.0944918	0.0104236	0.00509748	0.00575089	0.0665231	0.0323745	0.0539213	K4.2	0.0224159	0.0126359	0.041168	0.0378298	0.0418586	0.0357644	0.0232816	0.0113854	0.0128448	0.0311275	0.0151487	0.0252309	K4.2	0.00466147	0.00262767	0.00856103	0.0252367	0.0279243	0.0238588	0.00507281	0.00248076	0.00279875	0.0203006	0.00987959	0.016455	K4.2	0.00933803	0.00526385	0.0171498	0.0299147	0.0331006	0.0282815	0.0109116	0.00533609	0.00602009
Early lytic	K5	0.00708017	0.0115257	0.00967851	0.224897	0.210856	0.226147	0.0194916	0.0258087	0.0085551	0.234718	0.154213	0.11875	K5	0.0172252	0.0280407	0.0235467	0.0851215	0.0798074	0.0855948	0.0435354	0.0576448	0.0191082	0.109829	0.0721595	0.0555655	K5	0.00358205	0.00583117	0.00489661	0.0567855	0.0532405	0.0571013	0.0094859	0.0125602	0.00416346	0.071628	0.0470607	0.0362385	K5	0.00717569	0.0116812	0.00980908	0.0673116	0.0631095	0.0676859	0.0204041	0.0270168	0.00895556
Early lytic	K6	0.0137922	0.0149574	0.0152611	0.301313	0.313891	0.291655	0.00211079	0.000822327	0.00992994	0.114944	0.131944	0.165626	K6	0.0335549	0.0363895	0.0371284	0.114044	0.118805	0.110389	0.00471454	0.0018367	0.0221789	0.0537845	0.0617393	0.0774996	K6	0.00697786	0.00756733	0.00772098	0.0760803	0.0792561	0.0736417	0.00102725	0.000400198	0.00483255	0.0350769	0.0402649	0.0505434	K6	0.0139783	0.0151592	0.015467	0.090183	0.0939476	0.0872924	0.0022096	0.00086082	0.0103948
Early lytic	K7	0.0844944	0.0753108	0.0566021	1.49416	1.49105	0.642306	0.0321731	0.0484957	0.0632408	0.529609	0.435879	0.569197	K7	0.205565	0.183222	0.137706	0.565527	0.564352	0.243108	0.07186	0.108317	0.141251	0.247815	0.203956	0.266339	K7	0.042748	0.0381017	0.0286365	0.377269	0.376486	0.16218	0.0156575	0.0236011	0.0307771	0.161619	0.133016	0.1737	K7	0.0856343	0.0763268	0.0573657	0.447202	0.446273	0.192243	0.0336792	0.0507658	0.0662011
Late lytic	ORF16	0.0181109	0.0412346	0.0230674	1.21448	0.694157	0.824353	0.0876562	0.0343392	0.0240303	0.341984	0.21794	0.261159	ORF16	0.0440616	0.100319	0.0561203	0.459669	0.262733	0.312011	0.195784	0.076698	0.0536727	0.160021	0.101978	0.122201	ORF16	0.00916277	0.0208617	0.0116704	0.30665	0.175272	0.208146	0.0426592	0.0167117	0.0116947	0.104362	0.0665078	0.0796969	ORF16	0.0183552	0.0417909	0.0233786	0.363493	0.207761	0.246729	0.0917594	0.0359466	0.0251552
Early lytic	ORF17	0.0380226	0.0286365	0.0279114	2.26158	2.67277	2.66906	0.0261871	0.0751543	0.019998	1.05995	1.00696	1.27633	ORF17	0.0925045	0.0696693	0.0679052	0.85599	1.01162	1.01022	0.05849	0.16786	0.0446664	0.495973	0.471174	0.59722	ORF17	0.0192366	0.014488	0.0141211	0.571041	0.674863	0.673928	0.0127443	0.036575	0.00973232	0.323462	0.307289	0.389492	ORF17	0.0385355	0.0290229	0.028288	0.676893	0.79996	0.798852	0.0274129	0.0786723	0.0209341
Late lytic	ORF18	0.020235	0.0294416	0.0301228	0.528265	0.41075	0.43177	0.00358453	0.0053287	0.0187106	0.272816	0.15921	0.121582	ORF18	0.0492295	0.071628	0.0732852	0.199944	0.155466	0.163421	0.0080062	0.0119019	0.0417909	0.127656	0.0744974	0.0568906	ORF18	0.0102374	0.0148953	0.0152399	0.133385	0.103713	0.10902	0.00174446	0.00259329	0.00910579	0.0832542	0.0485854	0.0371027	ORF18	0.020508	0.0298388	0.0305292	0.15811	0.122938	0.129229	0.00375232	0.00557814	0.0195865
Late lytic	ORF19	0.0289559	0.0350607	0.0191038	0.291857	0.177678	0.329953	0.017494	0.0104743	0.0362971	0.0651993	0.126833	0.114387	ORF19	0.0704462	0.0852986	0.0464772	0.110465	0.0672495	0.124885	0.0390735	0.0233948	0.0810712	0.030508	0.0593476	0.0535241	ORF19	0.0146495	0.0177382	0.0096651	0.0736928	0.0448629	0.0833119	0.00851369	0.00509748	0.0176645	0.0198966	0.0387051	0.0349072	ORF19	0.0293465	0.0355337	0.0193615	0.0873529	0.053179	0.0987552	0.0183128	0.0109646	0.0379962
Late lytic	ORF20	0.0156467	0.0208617	0.0199565	0.275158	0.299646	0.331328	0.0176034	0.0175669	0.0253653	0.0645696	0.103737	0.168404	ORF20	0.0380665	0.050754	0.0485517	0.104145	0.113414	0.125405	0.039318	0.0392363	0.0566545	0.0302134	0.0485405	0.0787997	ORF20	0.00791607	0.0105545	0.0100965	0.0694764	0.0756596	0.0836591	0.00856697	0.00854917	0.0123444	0.0197045	0.031657	0.0513913	ORF20	0.0158578	0.0211431	0.0202257	0.082355	0.0896843	0.0991667	0.0184274	0.0183892	0.0265527
Early lytic	ORF21	0.0225614	0.0253477	0.0236011	0.388863	0.391296	0.398688	0.00590437	0.00732477	0.0115417	0.251042	0.143886	0.311003	ORF21	0.0548892	0.061668	0.0574188	0.147181	0.148102	0.1509	0.0131877	0.0163602	0.0257789	0.117467	0.0673272	0.145524	ORF21	0.0114144	0.0128241	0.0119404	0.0981864	0.0988008	0.100667	0.00287345	0.00356471	0.00561694	0.0766095	0.0439092	0.0949075	ORF21	0.0228658	0.0256897	0.0239195	0.116387	0.117115	0.119328	0.00618076	0.00766765	0.012082
Late lytic	ORF22	0.0201232	0.0170983	0.0264241	0.444524	0.480408	0.495973	0.0174697	0.0254005	0.0275272	0.355027	0.143886	0.142595	ORF22	0.0489573	0.0415983	0.0642868	0.168249	0.181831	0.187722	0.0390193	0.0567331	0.0614831	0.166124	0.0673272	0.0667232	ORF22	0.0101808	0.0086505	0.0133687	0.112241	0.121301	0.125231	0.00850189	0.0123615	0.0133965	0.108342	0.0439092	0.0435153	ORF22	0.0203946	0.017329	0.0267806	0.133046	0.143786	0.148445	0.0182875	0.0265895	0.0288157
Late lytic	ORF23	0.0260784	0.0372401	0.0152505	0.411891	0.293887	0.303619	0.0361215	0.0198324	0.0307558	0.364502	0.058517	0.516557	ORF23	0.0634457	0.0906007	0.0371027	0.155897	0.111234	0.114917	0.0806788	0.0442964	0.0686943	0.170558	0.0273813	0.241707	ORF23	0.0131938	0.0188407	0.00771563	0.104001	0.0742053	0.0766626	0.017579	0.00965171	0.0149677	0.111234	0.0178574	0.157636	ORF23	0.0264302	0.0377425	0.0154562	0.123279	0.0879605	0.0908733	0.0378123	0.0207607	0.0321954
Late lytic	ORF24	0.0291775	0.0459752	0.0290967	0.315417	0.402576	0.301522	0.0459752	0.0241807	0.0210797	0.0794946	0.110568	0.13167	ORF24	0.0709854	0.111852	0.0707889	0.119383	0.152372	0.114123	0.102688	0.0540086	0.0470825	0.0371971	0.0517368	0.0616111	ORF24	0.0147617	0.0232601	0.0147208	0.0796416	0.101649	0.076133	0.0223745	0.0117679	0.0102588	0.024259	0.0337415	0.0401813	ORF24	0.0295711	0.0465955	0.0294893	0.0944045	0.120491	0.0902456	0.0481273	0.0253126	0.0220665
Late lytic	ORF25	0.0206602	0.0201232	0.0230195	0.10111	0.10599	0.123536	0.0268674	0.0275272	0.0252076	0.242827	0.265356	0.256495	ORF25	0.0206602	0.0201232	0.0230195	0.10111	0.10599	0.123536	0.0268674	0.0275272	0.0252076	0.242827	0.265356	0.256495	ORF25	0.0206602	0.0201232	0.0230195	0.10111	0.10599	0.123536	0.0268674	0.0275272	0.0252076	0.242827	0.265356	0.256495	ORF25	0.0206602	0.0201232	0.0230195	0.10111	0.10599	0.123536	0.0268674	0.0275272	0.0252076
Late lytic	ORF26	0.0143083	0.0119653	0.0153141	0.316074	0.419963	0.368652	0.0310126	0.0215525	0.0160643	0.0827556	0.199022	0.309712	ORF26	0.0348105	0.0291102	0.0372573	0.119631	0.158952	0.139532	0.069268	0.0481384	0.0358802	0.038723	0.0931264	0.14492	ORF26	0.00723897	0.00605356	0.00774779	0.0798074	0.106039	0.0930833	0.0150928	0.0104888	0.00781792	0.0252542	0.0607348	0.0945137	ORF26	0.0145014	0.0121267	0.0155207	0.094601	0.125695	0.110338	0.0324643	0.0225614	0.0168163
Late lytic	ORF28	0.0202772	0.0389023	0.0255063	0.289038	0.226618	0.318714	0.0132029	0.01418	0.0160309	0.235044	0.208627	0.0577514	ORF28	0.049332	0.0946448	0.0620539	0.109399	0.085773	0.120631	0.0294893	0.0316716	0.0358057	0.109982	0.0976209	0.027023	ORF28	0.0102588	0.0196817	0.0129043	0.0729811	0.0572201	0.080474	0.00642539	0.0069009	0.00780168	0.0717273	0.063666	0.0176238	ORF28	0.0205507	0.0394272	0.0258505	0.0865094	0.0678268	0.0953912	0.0138209	0.0148438	0.0167813
Late lytic	ORF29	0.0632847	0.0532528	0.0436765	0.57928	0.299646	0.297783	0.0408081	0.0680623	0.035085	0.195874	0.255784	0.37579	ORF29	0.153964	0.129558	0.10626	0.219253	0.113414	0.112708	0.0911466	0.15202	0.0783639	0.0916535	0.119687	0.17584	ORF29	0.0320174	0.026942	0.0220971	0.146266	0.0756596	0.0751891	0.0198599	0.0331235	0.0170747	0.0597742	0.0780567	0.114678	ORF29	0.0641385	0.0539712	0.0442657	0.173379	0.0896843	0.0891266	0.0427184	0.0712483	0.0367274
Late lytic	ORF30	0.0418973	0.0527751	0.0322178	0.644983	0.426712	0.377182	0.0287958	0.0188277	0.017277	0.15921	0.288771	0.240649	ORF30	0.101931	0.128396	0.078382	0.244121	0.161507	0.14276	0.0643165	0.0420524	0.038589	0.0744974	0.135122	0.112604	ORF30	0.0211969	0.0267003	0.0162998	0.162856	0.107743	0.095237	0.0140139	0.00916277	0.00840813	0.0485854	0.0881233	0.0734378	ORF30	0.0424625	0.053487	0.0326524	0.193044	0.127715	0.112891	0.0301437	0.019709	0.0180858
Late lytic	ORF31	0.0106426	0.0245013	0.012595	0.232505	0.208676	0.242547	0.0091374	0.0196	0.012508	0.134344	0.0903081	0.174101	ORF31	0.0258923	0.0596087	0.0306423	0.0880012	0.0789819	0.0918018	0.0204088	0.0437775	0.0279372	0.0628621	0.042257	0.0814655	ORF31	0.0053844	0.0123958	0.00637217	0.0587066	0.0526898	0.0612421	0.00444685	0.00953864	0.00608722	0.0409971	0.027559	0.0531299	ORF31	0.0107862	0.0248318	0.012765	0.0695889	0.0624567	0.0725943	0.00956513	0.0205175	0.0130935
Late lytic	ORF32	0.0224366	0.041149	0.0618964	0.334559	0.282306	0.348042	0.0115018	0.0180482	0.0183637	0.0647489	0.0744286	0.120491	ORF32	0.0545857	0.100111	0.150587	0.126628	0.106851	0.131731	0.0256897	0.0403114	0.0410161	0.0302973	0.0348266	0.0563802	ORF32	0.0113513	0.0208184	0.0313151	0.0844749	0.0712813	0.0878793	0.00559751	0.00878343	0.00893696	0.0197592	0.0227131	0.0367698	ORF32	0.0227393	0.0417041	0.0627315	0.100134	0.0844944	0.104169	0.0120402	0.0188931	0.0192233
Late lytic	ORF33	0.0171102	0.0148335	0.0117272	0.30027	0.226932	0.256198	0.00435836	0.0239638	0.012709	0.173499	0.116145	0.0850232	ORF33	0.0416271	0.0360881	0.0285309	0.11365	0.0858919	0.0969689	0.00973457	0.0535241	0.0283862	0.0811837	0.0543466	0.039784	ORF33	0.0086565	0.00750465	0.00593309	0.0758171	0.0572995	0.0646891	0.00212106	0.0116623	0.00618505	0.052946	0.0354435	0.0259462	ORF33	0.017341	0.0150336	0.0118854	0.089871	0.0679209	0.0766803	0.00456237	0.0250855	0.013304
Late lytic	ORF34	0.00195313	0.0031905	0.00204881	0.0217225	0.0295506	0.0258684	0.00194502	0.00210349	0.000703579	0.0105691	0.0146495	0.0118662	ORF34	0.00475172	0.00776212	0.00498451	0.00822178	0.0111847	0.00979096	0.00434428	0.00469823	0.00157147	0.0049455	0.00685481	0.00555242	ORF34	0.000988138	0.00161416	0.00103655	0.00548485	0.00746142	0.00653167	0.000946572	0.00102369	0.000342407	0.00322534	0.00447055	0.00362116	ORF34	0.00197947	0.00323355	0.00207645	0.00650155	0.00884452	0.00774242	0.00203607	0.00220195	0.000736514
Early lytic	ORF35	0.0128241	0.0118415	0.0135929	0.161246	0.192821	0.190562	0.00924571	0.00611259	0.00658774	0.0949295	0.0759398	0.0819564	ORF35	0.0311995	0.0288091	0.03307	0.0610302	0.0729811	0.0721262	0.0206507	0.0136527	0.014714	0.0444194	0.0355337	0.038349	ORF35	0.00648805	0.00599095	0.00687702	0.0407139	0.0486865	0.0481162	0.00449956	0.00297478	0.00320602	0.0289693	0.0231743	0.0250103	ORF35	0.0129971	0.0120013	0.0137763	0.0482609	0.0577114	0.0570353	0.00967851	0.00639872	0.00689612
Late lytic	ORF36	0.0128865	0.010957	0.0103876	0.0549019	0.0590876	0.0494461	0.0182242	0.0153459	0.0104598	0.137262	0.215088	0.171467	ORF36	0.0128865	0.010957	0.0103876	0.0549019	0.0590876	0.0494461	0.0182242	0.0153459	0.0104598	0.137262	0.215088	0.171467	ORF36	0.0128865	0.010957	0.0103876	0.0549019	0.0590876	0.0494461	0.0182242	0.0153459	0.0104598	0.137262	0.215088	0.171467	ORF36	0.0128865	0.010957	0.0103876	0.0549019	0.0590876	0.0494461	0.0182242	0.0153459	0.0104598
Late lytic	ORF37	0.0112028	0.0163678	0.0207032	0.269309	0.234447	0.250231	0.0194512	0.00613381	0.0181738	0.131488	0.120074	0.0918867	ORF37	0.027255	0.0398208	0.0503685	0.101931	0.0887362	0.0947104	0.043445	0.0137001	0.0405918	0.0615257	0.0561852	0.0429956	ORF37	0.00566778	0.00828088	0.0104743	0.0679994	0.059197	0.0631824	0.00946619	0.00298511	0.00884452	0.0401256	0.0366426	0.0280407	ORF37	0.0113539	0.0165886	0.0209825	0.0806043	0.0701701	0.0748943	0.0203617	0.00642094	0.0190245
Late lytic	ORF38	0.0416079	0.0458479	0.058517	1.63618	1.26254	1.79917	0.0402742	0.0079988	0.0258266	1.07252	0.832776	0.734584	ORF38	0.101227	0.111543	0.142365	0.619281	0.477862	0.680972	0.0899541	0.0178657	0.0576847	0.501852	0.389672	0.343727	ORF38	0.0210505	0.0231957	0.0296053	0.41313	0.318787	0.454284	0.0196	0.00389274	0.0125689	0.327296	0.254135	0.22417	ORF38	0.0421692	0.0464665	0.0593065	0.48971	0.37788	0.538493	0.0421595	0.00837323	0.0270355
Late lytic	ORF39	0.0232601	0.0287958	0.0237324	0.240871	0.285455	0.257266	0.00969193	0.0264425	0.0118415	0.089436	0.0613412	0.076521	ORF39	0.056589	0.0700567	0.0577381	0.0911677	0.108042	0.0973731	0.0216473	0.0590603	0.0264486	0.0418489	0.0287028	0.0358057	ORF39	0.0117679	0.0145685	0.0120068	0.060819	0.0720762	0.0649587	0.00471672	0.0128686	0.00576286	0.0272928	0.0187193	0.0233516	ORF39	0.0235739	0.0291842	0.0240525	0.0720929	0.0854367	0.0769999	0.0101456	0.0276802	0.0123958
Late lytic	ORF40	0.0127974	0.013443	0.0123017	0.189377	0.173179	0.197967	0.0238974	0.0223745	0.0130935	0.0960547	0.0910624	0.257563	ORF40	0.0311347	0.0327053	0.0299286	0.0716776	0.0655467	0.0749289	0.0533759	0.0499744	0.029245	0.0449459	0.0426099	0.120519	ORF40	0.00647457	0.00680118	0.00622375	0.047817	0.043727	0.049986	0.01163	0.0108889	0.00637217	0.0293126	0.0277892	0.0785996	ORF40	0.0129701	0.0136244	0.0124676	0.0566806	0.0518325	0.0592517	0.0250161	0.0234219	0.0137065
Late lytic	ORF42	0.0170628	0.033843	0.0214333	0.29348	0.228828	0.244912	0.0249814	0.0177997	0.0209777	0.191047	0.104169	0.202501	ORF42	0.0415118	0.082336	0.0521448	0.11108	0.0866094	0.092697	0.0557971	0.0397565	0.0468546	0.0893947	0.0487428	0.0947542	ORF42	0.00863254	0.0171221	0.0108437	0.0741025	0.0577781	0.0618393	0.0121576	0.00866251	0.0102091	0.0583011	0.0317889	0.0617964	ORF42	0.017293	0.0342995	0.0217225	0.0878387	0.0684882	0.0733022	0.0261508	0.018633	0.0219597
Late lytic	ORF43	0.0661094	0.0586388	0.0577514	0.41075	0.228669	0.192021	0.0469738	0.079055	0.0658351	0.113913	0.159762	0.148651	ORF43	0.160836	0.142661	0.140502	0.155466	0.0865493	0.0726782	0.104918	0.176573	0.147045	0.053302	0.074756	0.0695567	ORF43	0.0334465	0.0296669	0.029218	0.103713	0.0577381	0.0484845	0.0228605	0.0384733	0.0320396	0.0347623	0.0487541	0.0453632	ORF43	0.0670013	0.0594299	0.0585305	0.122938	0.0684408	0.0574719	0.0491727	0.0827556	0.0689168
Late lytic	ORF44	0.0157993	0.0224056	0.024332	0.188722	0.178789	0.157927	0.020603	0.0238809	0.0212116	0.0637249	0.0933633	0.0561722	ORF44	0.0384377	0.0545101	0.059197	0.0714296	0.0676703	0.0597742	0.0460177	0.053339	0.0473771	0.0298181	0.0436866	0.0262841	ORF44	0.00799326	0.0113356	0.0123102	0.0476515	0.0451436	0.0398761	0.0100268	0.011622	0.010323	0.0194467	0.0284913	0.0171419	ORF44	0.0160124	0.0227078	0.0246603	0.0564845	0.0535118	0.0472677	0.0215675	0.0249988	0.0222046
Early lytic	ORF45	0.00162764	0.00147405	0.00274686	0.0519164	0.0501479	0.0467897	0.00262949	0.00220807	0.00263132	0.00817254	0.0147822	0.0235032	ORF45	0.00395986	0.00358619	0.00668279	0.0196499	0.0189806	0.0177095	0.00587308	0.00493181	0.00587715	0.00382409	0.00691686	0.0109976	ORF45	0.000823468	0.00074576	0.00138971	0.0131087	0.0126622	0.0118142	0.00127968	0.00107459	0.00128057	0.00249398	0.00451101	0.00717238	ORF45	0.0016496	0.00149394	0.00278392	0.0155386	0.0150093	0.0140042	0.00275258	0.00231143	0.00275449
Early lytic	ORF46	0.0297081	0.0482609	0.0262962	0.479078	0.472483	0.439012	0.034363	0.0427184	0.033377	0.197784	0.21198	0.177637	ORF46	0.0722763	0.117413	0.0639756	0.181327	0.178831	0.166162	0.0767512	0.0954132	0.074549	0.0925472	0.0991896	0.0831196	ORF46	0.0150301	0.0244165	0.013304	0.120965	0.1193	0.110849	0.0167233	0.0207895	0.0162434	0.0603571	0.0646891	0.0542086	ORF46	0.0301089	0.048912	0.026651	0.143388	0.141414	0.131397	0.0359715	0.044718	0.0349394
Early lytic	ORF47	0.0113042	0.00988187	0.00985451	0.0705277	0.0527873	0.0622119	0.00732985	0.0183128	0.0237488	0.0682513	0.0883883	0.0521207	ORF47	0.0275017	0.0240414	0.0239749	0.0266941	0.0199795	0.0235467	0.0163715	0.0409025	0.053044	0.0319361	0.0413587	0.0243883	ORF47	0.00571908	0.0049995	0.00498566	0.017808	0.0133286	0.0157083	0.00356718	0.00891222	0.0115577	0.020828	0.0269731	0.0159055	ORF47	0.0114567	0.0100152	0.00998746	0.021109	0.0157993	0.01862	0.00767297	0.0191701	0.0248605
Late lytic	ORF48	0.0148643	0.0136118	0.0130121	0.149305	0.156728	0.14362	0.00971884	0.0167697	0.00974582	0.0895601	0.059871	0.0544094	ORF48	0.0361632	0.0331159	0.031657	0.0565107	0.0593202	0.0543591	0.0217074	0.0374558	0.0217677	0.0419069	0.0280148	0.0254592	ORF48	0.00752027	0.00688656	0.00658318	0.0376989	0.0395732	0.0362636	0.00472982	0.00816122	0.00474295	0.0273307	0.0182706	0.0166039	ORF48	0.0150649	0.0137954	0.0131877	0.044687	0.0469087	0.0429857	0.0101738	0.0175547	0.010202
Early lytic	ORF49	0.0158321	0.0156142	0.018136	0.0633286	0.0632408	0.0604548	0.0396647	0.0258445	0.0334002	0.156258	0.2283	0.164596	ORF49	0.0158321	0.0156142	0.018136	0.0633286	0.0632408	0.0604548	0.0396647	0.0258445	0.0334002	0.156258	0.2283	0.164596	ORF49	0.0158321	0.0156142	0.018136	0.0633286	0.0632408	0.0604548	0.0396647	0.0258445	0.0334002	0.156258	0.2283	0.164596	ORF49	0.0158321	0.0156142	0.018136	0.0633286	0.0632408	0.0604548	0.0396647	0.0258445	0.0334002
Early lytic	RTA	0.0227972	0.0198186	0.0212411	0.253666	0.225782	0.225469	0.010323	0.0125776	0.00798219	0.149581	0.138025	0.147317	RTA	0.0227972	0.0198186	0.0212411	0.253666	0.225782	0.225469	0.010323	0.0125776	0.00798219	0.149581	0.138025	0.147317	RTA	0.0227972	0.0198186	0.0212411	0.253666	0.225782	0.225469	0.010323	0.0125776	0.00798219	0.149581	0.138025	0.147317	RTA	0.0227972	0.0198186	0.0212411	0.253666	0.225782	0.225469	0.010323	0.0125776	0.00798219
Early lytic	K8	0.0216124	0.0220206	0.0182116	0.259775	0.262126	0.297989	0.014947	0.0141114	0.00997823	0.155933	0.134158	0.200963	K8	0.0525803	0.0535736	0.0443066	0.0983226	0.0992126	0.112787	0.0333848	0.0315183	0.0222868	0.0729642	0.062775	0.0940345	K8	0.0109343	0.0111408	0.00921372	0.0655921	0.0661859	0.0752412	0.00727418	0.0068675	0.00485605	0.0475855	0.0409403	0.061327	K8	0.0219039	0.0223177	0.0184573	0.0777507	0.0784545	0.0891884	0.0156467	0.0147719	0.0104453
Late lytic	K8.1	0.0085255	0.00721392	0.0102517	0.299439	0.280162	0.28309	0.0113749	0.0133594	0.00642985	0.135091	0.192243	0.215985	K8.1	0.0207415	0.0175506	0.0249411	0.113335	0.106039	0.107147	0.0254064	0.0298388	0.0143613	0.0632116	0.0899541	0.101063	K8.1	0.00431328	0.00364972	0.00518658	0.0756072	0.0707398	0.0714792	0.00553577	0.00650155	0.00312918	0.0412251	0.0586659	0.0659112	K8.1	0.00864052	0.00731125	0.01039	0.0896222	0.0838526	0.084729	0.0119074	0.0139848	0.00673083
Early lytic	ORF52	0.0464557	0.0307558	0.0342204	0.828362	0.62431	0.708251	0.0476626	0.038287	0.0395549	0.478968	0.835667	0.201381	ORF52	0.113021	0.0748251	0.0832542	0.313528	0.236296	0.268067	0.106456	0.0855157	0.0883475	0.224118	0.391025	0.0942302	ORF52	0.0235032	0.0155602	0.017313	0.209158	0.157636	0.178831	0.0231957	0.018633	0.01925	0.146165	0.255017	0.0614547	ORF52	0.0470825	0.0311707	0.0346821	0.247929	0.186856	0.21198	0.0498936	0.0400793	0.0414065
Early lytic	ORF53	0.0315766	0.0419845	0.0520124	0.350706	0.321599	0.348042	0.0773744	0.0755199	0.0759398	0.279515	0.0415502	0.210516	ORF53	0.0768222	0.102143	0.12654	0.132739	0.121722	0.131731	0.172819	0.168677	0.169615	0.130791	0.0194422	0.0985045	ORF53	0.0159754	0.0212411	0.0263145	0.0885519	0.0812024	0.0878793	0.0376554	0.0367529	0.0369572	0.0852986	0.0126797	0.0642423	ORF53	0.0320026	0.0425509	0.0527141	0.104966	0.0962546	0.104169	0.0809963	0.079055	0.0794946
Early lytic	ORF55	0.0227026	0.0218231	0.0274129	0.311075	0.419963	0.360816	0.0466493	0.0221584	0.0349394	0.173499	0.248962	0.26334	ORF55	0.0552327	0.053093	0.0666924	0.117739	0.158952	0.136566	0.104193	0.0494918	0.0780387	0.0811837	0.116494	0.123222	ORF55	0.0114858	0.0110409	0.0138689	0.0785452	0.106039	0.0911045	0.0227026	0.0107837	0.0170038	0.052946	0.0759749	0.0803625	ORF55	0.0230089	0.0221175	0.0277828	0.0931048	0.125695	0.107992	0.048833	0.0231957	0.036575
Early lytic	ORF56	0.040414	0.0336792	0.0312283	0.268749	0.291049	0.242715	0.0392817	0.0406388	0.0437674	0.14691	0.121161	0.204759	ORF56	0.0983226	0.0819374	0.0759749	0.101719	0.11016	0.0918655	0.0877373	0.0907684	0.0977563	0.0687419	0.0566937	0.0958109	ORF56	0.0204465	0.0170392	0.0157993	0.0678582	0.0734887	0.0612845	0.019117	0.0197774	0.0213	0.0448318	0.0369743	0.0624856	ORF56	0.0409593	0.0341335	0.0316496	0.0804368	0.0871111	0.0726446	0.0411205	0.0425411	0.0458161
Early lytic	ORF57	0.040386	0.0275463	0.0368804	0.284862	0.255135	0.226775	0.0512964	0.0472023	0.0321508	0.174464	0.187635	0.104966	ORF57	0.0982545	0.0670168	0.0897258	0.107818	0.0965665	0.0858324	0.114573	0.105428	0.0718102	0.0816351	0.0877981	0.0491159	ORF57	0.0204324	0.0139364	0.0186588	0.0719265	0.0644206	0.0572598	0.0249641	0.0229717	0.0156467	0.0532405	0.0572598	0.0320322	ORF57	0.0409309	0.0279179	0.037378	0.0852592	0.0763621	0.0678739	0.0536975	0.0494118	0.0336558
Early lytic	K9	0.0119902	0.0124994	0.00784506	0.0703812	0.0540461	0.075276	0.00444069	0.0132396	0.00799326	0.0363727	0.0693	0.0878996	K9	0.0291708	0.0304095	0.0190861	0.0266387	0.020456	0.0284913	0.00991847	0.0295711	0.0178533	0.0170195	0.0324269	0.04113	K9	0.00606616	0.00632377	0.00396902	0.017771	0.0136464	0.0190069	0.00216113	0.00644323	0.00389004	0.0110997	0.021148	0.026824	K9	0.012152	0.012668	0.0079509	0.0210651	0.016176	0.0225301	0.00464856	0.0138593	0.00836743
Early lytic	VIRF4	0.00618933	0.00794906	0.00670754	0.0865293	0.08623	0.101414	0.00589211	0.0138305	0.005452	0.0877778	0.0626735	0.0412918	VIRF4	0.0150579	0.0193391	0.0163187	0.0327506	0.0326373	0.0383845	0.0131603	0.0308911	0.0121773	0.041073	0.0293262	0.0193213	VIRF4	0.00313135	0.00402164	0.00339352	0.0218483	0.0217727	0.0256067	0.00286748	0.00673083	0.00265329	0.0267868	0.0191258	0.0126009	VIRF4	0.00627284	0.0080563	0.00679803	0.0258983	0.0258087	0.0303534	0.00616792	0.0144779	0.0057072
Late lytic	VIRF2	0.0151452	0.0143879	0.013499	0.11585	0.122032	0.112137	0.00302049	0.00857885	0.00766234	0.10988	0.0398576	0.0622406	VIRF2	0.0368464	0.0350041	0.0328416	0.0438484	0.0461882	0.0424429	0.0067464	0.0191612	0.0171141	0.051415	0.0186502	0.0291236	VIRF2	0.00766234	0.00727922	0.00682952	0.0292517	0.0308127	0.0283141	0.00146997	0.00417502	0.00372899	0.0335316	0.0121632	0.0189937	VIRF2	0.0153495	0.014582	0.0136812	0.034674	0.0365243	0.0335626	0.00316188	0.00898043	0.00802101
Early lytic	ORF58	0.0260784	0.0257372	0.0150928	2.73461	2.0425	2.34459	0.0109343	0.0143282	0.0115978	1.17936	0.926588	1.05482	ORF58	0.0634457	0.0626156	0.0367189	1.03503	0.773068	0.887406	0.0244221	0.0320026	0.0259043	0.551844	0.433569	0.493572	ORF58	0.0131938	0.0130211	0.00763583	0.690478	0.515722	0.591999	0.00532132	0.00697302	0.00564426	0.3599	0.282763	0.321896	ORF58	0.0264302	0.0260844	0.0152964	0.818469	0.61132	0.701736	0.0114461	0.0149989	0.0121407
Early lytic	ORF59	0.0283993	0.0326675	0.0331235	1.10906	1.15295	1.22972	0.00725907	0.0170747	0.00607458	0.516915	0.268129	0.456599	ORF59	0.0690922	0.0794762	0.0805856	0.419769	0.436383	0.46544	0.0162134	0.038137	0.0135678	0.241875	0.125463	0.213652	ORF59	0.014368	0.0165274	0.0167581	0.280033	0.291116	0.3105	0.00353273	0.00830963	0.00295628	0.157745	0.0818239	0.139339	ORF59	0.0287825	0.0331082	0.0335704	0.331941	0.345079	0.368057	0.00759887	0.0178739	0.00635893
Late lytic	ORF60	0.0199426	0.0212116	0.026278	0.814696	0.864737	0.913409	0.0153566	0.0186459	0.0250682	0.445964	0.298748	0.336808	ORF60	0.0485181	0.0516054	0.0639313	0.308356	0.327296	0.345718	0.0342995	0.0416463	0.0559908	0.208676	0.13979	0.157599	ORF60	0.0100895	0.0107315	0.0132947	0.205708	0.218343	0.230632	0.0074735	0.00907429	0.0121998	0.136093	0.0911677	0.102783	ORF60	0.0202117	0.0214978	0.0266325	0.243839	0.258816	0.273384	0.0160754	0.0195187	0.0262416
Early lytic	ORF61	0.0141407	0.0205175	0.0175182	0.363073	0.396759	0.404534	0.00259869	0.00490681	0.00451518	0.12526	0.127361	0.195467	ORF61	0.0344027	0.0499167	0.0426198	0.13742	0.15017	0.153113	0.00580428	0.0109596	0.0100848	0.0586117	0.0595949	0.0914631	ORF61	0.00715417	0.0103804	0.00886293	0.0916747	0.10018	0.102143	0.00126469	0.00238797	0.00219738	0.0382252	0.0388664	0.05965	ORF61	0.0143315	0.0207943	0.0177546	0.108668	0.11875	0.121077	0.00272033	0.0051365	0.00472654
Early lytic	ORF62	0.0165732	0.0164132	0.0186847	0.157709	0.152654	0.133724	0.00703614	0.00899912	0.00728932	0.161432	0.107172	0.1704	ORF62	0.0403208	0.0399314	0.0454576	0.0596914	0.0577781	0.0506135	0.0157155	0.0200999	0.016281	0.0755373	0.0501479	0.0797337	ORF62	0.00838485	0.00830387	0.00945308	0.0398208	0.0385444	0.0337649	0.00342424	0.00437955	0.00354745	0.0492636	0.0327053	0.0520004	ORF62	0.0167968	0.0166346	0.0189368	0.0472023	0.0456893	0.0400237	0.0073655	0.00942037	0.00763054
Late lytic	ORF63	0.00954526	0.0106132	0.0127709	0.17258	0.212323	0.169145	0.00251888	0.00348168	0.00230503	0.0748424	0.0910624	0.1568	ORF63	0.0232225	0.0258206	0.03107	0.0653199	0.0803625	0.06402	0.00562603	0.00777648	0.00514838	0.0350203	0.0426099	0.07337	ORF63	0.0048292	0.00536949	0.00646112	0.0435757	0.0536108	0.0427085	0.00122585	0.00169441	0.00112178	0.0228394	0.0277892	0.0478501	ORF63	0.00967403	0.0107564	0.0129432	0.0516531	0.0635484	0.0506252	0.00263679	0.00364466	0.00241293
Late lytic	ORF64	0.00679646	0.00970538	0.00979323	0.334559	0.414468	0.38086	0.00326432	0.00506578	0.00265697	0.264805	0.127892	0.256672	ORF64	0.016535	0.023612	0.0238258	0.126628	0.156873	0.144152	0.007291	0.0113146	0.00593446	0.123907	0.0598433	0.120102	ORF64	0.00343851	0.00491021	0.00495465	0.0844749	0.104652	0.0961657	0.00158863	0.00246534	0.00129306	0.0808094	0.0390284	0.0783277	ORF64	0.00688816	0.00983631	0.00992535	0.100134	0.124051	0.113992	0.00341713	0.00530291	0.00278135
Late lytic	ORF65	0.0111023	0.0117516	0.00670754	0.211442	0.204806	0.188853	0.00738084	0.00886293	0.00778008	0.117115	0.119659	0.117685	ORF65	0.0270105	0.0285902	0.0163187	0.080029	0.0775175	0.0714792	0.0164854	0.0197957	0.0173771	0.0548005	0.0559908	0.0550671	ORF65	0.00561694	0.00594544	0.00339352	0.0533883	0.0517129	0.0476846	0.00359199	0.00431328	0.00378629	0.0357396	0.0365159	0.0359134	ORF65	0.0112521	0.0119101	0.00679803	0.0632847	0.0612987	0.0565237	0.00772634	0.00927781	0.00814426
Early lytic	ORF66	0.0473005	0.0355995	0.0295029	0.595979	0.460839	0.433269	0.0127974	0.00886908	0.00671219	0.281265	0.247757	0.290377	ORF66	0.115077	0.0866094	0.0717771	0.225573	0.174424	0.163989	0.0285836	0.0198095	0.014992	0.131609	0.115931	0.135873	ORF66	0.0239306	0.0180107	0.0149263	0.150482	0.11636	0.109399	0.00622807	0.00431627	0.00326659	0.0858324	0.0756072	0.0886133	ORF66	0.0479387	0.0360798	0.0299009	0.178377	0.137929	0.129677	0.0133965	0.00928424	0.00702639
Early lytic	ORF67	0.0503453	0.0401905	0.0249468	0.809068	0.768615	0.849881	0.0214185	0.0177874	0.0226084	0.251913	0.441964	0.363997	ORF67	0.122484	0.0977789	0.0606927	0.306226	0.290914	0.321673	0.0478391	0.0397289	0.0504967	0.117875	0.206804	0.170322	ORF67	0.025471	0.0203335	0.0126213	0.204287	0.194072	0.214592	0.0104236	0.0086565	0.0110027	0.0768754	0.134872	0.11108	ORF67	0.0510245	0.0407328	0.0252834	0.242155	0.230047	0.25437	0.0224211	0.01862	0.0236667
Early lytic	ORF67A	0.0120402	0.0146495	0.0179484	0.572098	0.664957	0.692235	0.00792705	0.00639429	0.00523716	0.338681	0.180366	0.194521	ORF67A	0.0292923	0.0356406	0.0436664	0.216534	0.251681	0.262005	0.0177054	0.0142819	0.0116974	0.158476	0.0843969	0.0910204	ORF67A	0.00609144	0.0074116	0.00908058	0.144452	0.167899	0.174787	0.00385782	0.00311188	0.00254874	0.103354	0.0550416	0.0593613	ORF67A	0.0122026	0.0148472	0.0181906	0.171229	0.199022	0.207186	0.00829812	0.00669361	0.00548231
Late lytic	ORF68	0.0241807	0.0262962	0.0150301	0.682705	0.764895	0.65037	0.00807121	0.00889987	0.00725404	0.237665	0.282633	0.262429	ORF68	0.0588288	0.0639756	0.0365665	0.258398	0.289506	0.24616	0.0180274	0.0198782	0.0162022	0.111208	0.132249	0.122796	ORF68	0.0122337	0.013304	0.00760414	0.17238	0.193133	0.164216	0.00392797	0.00433125	0.00353028	0.0725272	0.0862499	0.0800845	ORF68	0.0245069	0.026651	0.0152329	0.204334	0.228933	0.194656	0.00844902	0.00931648	0.0075936
Early lytic	ORF69	0.0169567	0.0166885	0.011622	0.328356	0.215436	0.239042	0.0096718	0.00909318	0.0124994	0.189596	0.303128	0.331941	ORF69	0.0412537	0.0406012	0.0282749	0.12428	0.0815408	0.0904752	0.0216024	0.02031	0.0279179	0.0887157	0.14184	0.155322	ORF69	0.00857885	0.00844317	0.00587987	0.0829087	0.0543968	0.0603571	0.00470692	0.00442533	0.00608301	0.0578583	0.0925045	0.101297	ORF69	0.0171855	0.0169137	0.0117788	0.0982772	0.0644802	0.0715453	0.0101245	0.00951883	0.0130845
Latent	K12	0.15615	0.171705	0.201381	1.1829	1.20944	1.25295	0.384219	0.365768	0.28068	0.984184	0.914465	1.1479	K12	0.379893	0.417737	0.489936	0.447719	0.457761	0.474233	0.858169	0.816958	0.626911	0.460519	0.427896	0.537126	K12	0.0790002	0.0868699	0.101884	0.298679	0.305378	0.316366	0.186986	0.178006	0.136597	0.30034	0.279064	0.350301	K12	0.158256	0.174021	0.204098	0.354044	0.361985	0.37501	0.402204	0.382889	0.293819
Latent	K13	0.166662	0.163686	0.187115	2.88853	2.97385	3.09799	0.309927	0.278548	0.274333	2.09798	1.88557	2.15995	K13	0.40547	0.398228	0.45523	1.09328	1.12558	1.17256	0.692235	0.62215	0.612734	0.981686	0.882295	1.01068	K13	0.0843189	0.0828129	0.0946666	0.729342	0.750886	0.782231	0.15083	0.13556	0.133508	0.640232	0.575412	0.659144	K13	0.168911	0.165894	0.18964	0.864537	0.890076	0.927231	0.324435	0.291587	0.287175
Latent	ORF72	0.149685	0.163232	0.176532	2.20891	2.34784	2.36089	0.258279	0.262975	0.238986	1.55941	1.74473	1.66902	ORF72	0.364166	0.397125	0.429481	0.836053	0.888637	0.893579	0.576876	0.587367	0.533786	0.729679	0.816392	0.780967	ORF72	0.0757295	0.0825837	0.0893121	0.557741	0.59282	0.596117	0.125695	0.127981	0.116306	0.475879	0.532431	0.509328	ORF72	0.151704	0.165435	0.178913	0.661127	0.702709	0.706617	0.270369	0.275285	0.250173
Latent	LANA	0.220523	0.262793	0.241819	0.525951	0.531816	0.676893	0.215536	0.276241	0.297508	0.774319	0.886382	0.705149	LANA	0.220523	0.262793	0.241819	0.525951	0.531816	0.676893	0.215536	0.276241	0.297508	0.774319	0.886382	0.705149	LANA	0.220523	0.262793	0.241819	0.525951	0.531816	0.676893	0.215536	0.276241	0.297508	0.774319	0.886382	0.705149	LANA	0.220523	0.262793	0.241819	0.525951	0.531816	0.676893	0.215536	0.276241	0.297508
Early lytic	K14	0.0454052	0.0392001	0.0484621	0.0621975	0.0667078	0.0747906	0.184411	0.123108	0.199851	0.254546	0.173981	0.205898	K14	0.0454052	0.0392001	0.0484621	0.0621975	0.0667078	0.0747906	0.184411	0.123108	0.199851	0.254546	0.173981	0.205898	K14	0.0454052	0.0392001	0.0484621	0.0621975	0.0667078	0.0747906	0.184411	0.123108	0.199851	0.254546	0.173981	0.205898	K14	0.0454052	0.0392001	0.0484621	0.0621975	0.0667078	0.0747906	0.184411	0.123108	0.199851
Late lytic	ORF74	0.019915	0.0356489	0.0170983	0.310644	0.213356	0.232666	0.0230674	0.0309268	0.0203476	0.155071	0.314471	0.154963	ORF74	0.0484509	0.0867295	0.0415983	0.117576	0.0807534	0.0880622	0.051522	0.0690762	0.0454471	0.0725608	0.147147	0.0725105	ORF74	0.0100755	0.0180357	0.0086505	0.0784364	0.0538715	0.0587473	0.0112261	0.015051	0.00990244	0.0473224	0.095966	0.0472896	ORF74	0.0201837	0.0361298	0.017329	0.0929759	0.0638575	0.0696371	0.0241472	0.0323745	0.0213
Late lytic	ORF75	0.034363	0.03842	0.0514031	0.708251	0.708251	0.767019	0.0451541	0.046617	0.023244	0.227667	0.262793	0.32019	ORF75	0.0836012	0.0934713	0.125058	0.268067	0.268067	0.29031	0.100854	0.104121	0.0519164	0.10653	0.122966	0.149823	ORF75	0.0173852	0.0194377	0.0260062	0.178831	0.178831	0.193669	0.0219749	0.0226868	0.011312	0.0694764	0.0801956	0.0977111	ORF75	0.0348266	0.0389383	0.0520966	0.21198	0.21198	0.229569	0.0472677	0.0487992	0.024332
Late lytic	K15	0.0367783	0.0427184	0.0366511	0.333171	0.33642	0.365599	0.0787269	0.068346	0.0516174	0.377618	0.272816	0.284401	K15	0.0894774	0.103929	0.0891678	0.126102	0.127332	0.138376	0.17584	0.152654	0.11529	0.176695	0.127656	0.133077	K15	0.0186071	0.0216124	0.0185428	0.0841243	0.0849446	0.0923123	0.0383136	0.0332616	0.0251203	0.115236	0.0832542	0.0867896	K15	0.0372745	0.0432947	0.0371456	0.0997182	0.100691	0.109424	0.0824121	0.0715453	0.0540336
Constitutive	GFP	4.27226	4.48156	3.95863	2.74157	3.10372	2.95058	8.45029	8.59204	9.05679	0.604997	0.939523	0.756284	GFP	4.27226	4.48156	3.95863	2.74157	3.10372	2.95058	8.45029	8.59204	9.05679	0.604997	0.939523	0.756284	GFP	4.27226	4.48156	3.95863	2.74157	3.10372	2.95058	8.45029	8.59204	9.05679	0.604997	0.939523	0.756284	GFP	4.27226	4.48156	3.95863	2.74157	3.10372	2.95058	8.45029	8.59204	9.05679
*GFP, LANA, RTA, ORF36, ORF25, ORF49, K2, K14 were normalized to viral DNA amplified by their dedicated primers
[truncated: 42 more columns]

## Sheet: iSLK-RTA
	KSHV or KSHV∆LANA infection in iSLK-RTA cells. Viral RNA/DNA copy No. Ratio normalized to viral DNA amplified with GFP, LANA, ORF49, K2, K14, ORF25 or ORF36 primers, RTA is not tested because it is expressed in trans in iSLK-RTA cells
		RNA/GFP DNA*													RNA/LANA DNA*													RNA/ORF49 DNA*													RNA/K2 DNA*
Viral gene class	Viral gene	KSHV 24 hpi			KSHV ∆LANA 24 hpi			KSHV 72 hpi			KSHV ∆LANA 72 hpi			Viral gene	KSHV 24 hpi			KSHV ∆LANA 24 hpi			KSHV 72 hpi			KSHV ∆LANA 72 hpi			Viral gene	KSHV 24 hpi			KSHV ∆LANA 24 hpi			KSHV 72 hpi			KSHV ∆LANA 72 hpi			Viral gene	KSHV 24 hpi			KSHV ∆LANA 24 hpi			KSHV 72 hpi
Early lytic	K1	0.0943391	0.0862698	0.0949295	0.366021	0.476319	0.504876	0.14539	0.135091	0.14073	1.29176	1.4323	1.23742	K1	0.0888388	0.08124	0.0893947	0.0880012	0.11452	0.121385	0.113624	0.105575	0.109982	0.318714	0.35339	0.305307	K1	0.0227814	0.0208328	0.022924	0.0554757	0.0721929	0.076521	0.0338508	0.0314528	0.0327658	0.237171	0.262975	0.227195	K1	0.0219851	0.0201046	0.0221226	0.0345142	0.0449148	0.0476075	0.0339213	0.0315183	0.032834
Late lytic	ORF4	0.260797	0.305448	0.271684	1.7593	1.70173	1.52626	1.01045	0.81169	0.652025	3.81672	3.87	7.58071	ORF4	0.245592	0.287639	0.255843	0.422982	0.40914	0.366953	0.789676	0.634342	0.509563	0.941696	0.954842	1.87038	ORF4	0.0629784	0.0737609	0.0656073	0.266646	0.257921	0.231326	0.235261	0.188984	0.151809	0.700764	0.710546	1.39185	ORF4	0.0607769	0.0711825	0.0633139	0.165894	0.160465	0.143919	0.235751	0.189377	0.152125
Early lytic	ORF6	0.308427	0.238159	0.313601	0.441046	0.314253	0.442577	0.851454	0.829895	0.800515	0.780967	0.503594	0.717641	ORF6	0.290444	0.224274	0.295316	0.106039	0.0755548	0.106407	0.665418	0.64857	0.625609	0.192687	0.124251	0.177063	ORF6	0.0744802	0.0575117	0.0757295	0.0668467	0.0476295	0.0670788	0.198242	0.193222	0.186382	0.143388	0.0924617	0.131761	ORF6	0.0718766	0.0555013	0.0730823	0.0415886	0.0296327	0.041733	0.198654	0.193624	0.18677
Early lytic	ORF7	0.304603	0.271684	0.303549	0.373453	0.335178	0.35233	0.82188	0.814508	0.796088	1.13787	0.839344	0.449793	ORF7	0.286843	0.255843	0.285851	0.089788	0.0805856	0.0847094	0.642306	0.636545	0.62215	0.280745	0.207091	0.110977	ORF7	0.0735567	0.0656073	0.0733022	0.0566021	0.050801	0.0534006	0.191356	0.18964	0.185351	0.208917	0.154107	0.0825837	ORF7	0.0709854	0.0633139	0.0707398	0.035215	0.0316058	0.0332232	0.191755	0.190035	0.185737
Early lytic	ORF8	0.107843	0.133786	0.0948637	0.358489	0.273194	0.302289	0.314689	0.405845	0.386355	0.350706	0.51991	0.413321	ORF8	0.101555	0.125986	0.0893328	0.0861901	0.0656831	0.0726782	0.245932	0.317171	0.30194	0.0865293	0.128277	0.101978	ORF8	0.0260423	0.0323072	0.0229081	0.054334	0.0414065	0.0458161	0.0732683	0.0944918	0.0899541	0.0643909	0.0954573	0.0758872	ORF8	0.025132	0.0311779	0.0221073	0.0338039	0.025761	0.0285045	0.0734208	0.0946885	0.0901414
Early lytic	ORF9	0.0652897	0.0837365	0.0857333	0.322417	0.305237	0.320412	0.22751	0.257921	0.202501	0.363073	0.297577	0.321153	ORF9	0.0614831	0.0788543	0.0807347	0.0775175	0.0733869	0.0770355	0.177801	0.201567	0.158256	0.0895808	0.0734208	0.0792378	ORF9	0.0157664	0.020221	0.0207032	0.0488669	0.0462629	0.048563	0.0529705	0.0600511	0.0471478	0.0666616	0.0546362	0.0589649	ORF9	0.0152153	0.0195142	0.0199795	0.0304025	0.0287825	0.0302134	0.0530808	0.0601761	0.0472459
Early lytic	ORF10	0.186339	0.211686	0.254723	0.412367	0.3813	0.484309	0.705638	0.736113	0.625031	1.32807	1.38639	1.18537	ORF10	0.175475	0.199344	0.239871	0.0991438	0.0916747	0.116441	0.551462	0.575279	0.488467	0.327674	0.342063	0.292464	ORF10	0.0449979	0.0511189	0.0615115	0.0625	0.0577915	0.0734039	0.164292	0.171387	0.145524	0.243839	0.254546	0.217638	ORF10	0.0434249	0.049332	0.0593613	0.0388843	0.0359549	0.0456682	0.164634	0.171744	0.145827
Early lytic	ORF11	0.873573	0.91764	0.91067	1.089	1.22944	1.11342	3.27161	3.16674	3.19541	3.51941	3.64858	2.00046	ORF11	0.82264	0.864138	0.857574	0.261824	0.295589	0.267696	2.55679	2.47484	2.49724	0.868341	0.90021	0.493572	ORF11	0.210954	0.221595	0.219912	0.165053	0.186339	0.168755	0.76172	0.737305	0.743979	0.646176	0.669892	0.367292	ORF11	0.20358	0.213849	0.212225	0.102688	0.115931	0.104991	0.763306	0.73884	0.745527
Early lytic	K2	7.61976	10.2684	6.98701	4.38291	3.94673	4.79743	18.3951	17.8107	19.518	3.65549	4.98456	4.47262	K2	7.61976	10.2684	6.98701	4.38291	3.94673	4.79743	18.3951	17.8107	19.518	3.65549	4.98456	4.47262	K2	7.61976	10.2684	6.98701	4.38291	3.94673	4.79743	18.3951	17.8107	19.518	3.65549	4.98456	4.47262	K2	7.61976	10.2684	6.98701	4.38291	3.94673	4.79743	18.3951	17.8107	19.518
Early lytic	ORF2	0.148857	0.214939	0.224378	0.816203	1.00626	0.989657	0.389582	0.436484	0.522318	1.74997	1.34381	1.12766	ORF2	0.140178	0.202407	0.211295	0.196237	0.241931	0.237939	0.304462	0.341116	0.408196	0.43177	0.331558	0.278227	ORF2	0.0359466	0.0519044	0.0541836	0.123707	0.152513	0.149996	0.0907055	0.101625	0.12161	0.321302	0.246729	0.207043	ORF2	0.0346901	0.05009	0.0522896	0.0769643	0.0948856	0.0933202	0.0908943	0.101837	0.121863
Early lytic	K3	1.57352	1.78139	2.14652	3.46775	2.5865	1.91322	4.36203	5.06654	3.54553	2.28047	3.84593	3.40424	K3	1.48178	1.67752	2.02137	0.833738	0.621862	0.459988	3.40896	3.95954	2.77086	0.562659	0.948904	0.839926	K3	0.379981	0.430176	0.518351	0.525586	0.39202	0.289975	1.0156	1.17963	0.825496	0.418703	0.706127	0.625031	K3	0.366699	0.415139	0.500231	0.326993	0.243895	0.180408	1.01771	1.18208	0.827214
Early lytic	ORF70	0.314907	0.426317	0.49073	0.544499	0.44227	0.487678	1.01115	0.989657	0.934975	1.02125	0.479078	0.649019	ORF70	0.296547	0.401461	0.462118	0.130912	0.106333	0.117251	0.790224	0.773425	0.730691	0.251972	0.118203	0.160132	ORF70	0.0760451	0.102949	0.118503	0.0825264	0.0670323	0.0739144	0.235424	0.230419	0.217688	0.187505	0.0879605	0.119162	ORF70	0.0733869	0.0993502	0.114361	0.0513438	0.0417041	0.0459858	0.235914	0.230899	0.218141
Early lytic	K4	59.6314	64.1777	68.2615	45.0983	42.2535	43.0219	216.467	244.722	253.352	138.077	131.72	134.395	K4	56.1546	60.4359	64.2816	10.8428	10.1589	10.3436	169.17	191.252	197.997	34.0677	32.4992	33.1591	K4	14.4	15.4979	16.4841	6.83528	6.40412	6.52058	50.3994	56.978	58.9873	25.3515	24.1843	24.6754	K4	13.8967	14.9561	15.9078	4.25257	3.98432	4.05678	50.5043	57.0966	59.1101
Early lytic	K4.1	0.577943	0.517632	0.566442	0.459456	0.395843	0.310357	1.1704	1.29954	1.29235	0.604718	0.43147	0.515246	K4.1	0.544247	0.487452	0.533416	0.110465	0.0951711	0.074618	0.914676	1.0156	1.00998	0.149201	0.106456	0.127126	K4.1	0.139564	0.125	0.136787	0.0696371	0.0599956	0.047039	0.272501	0.302568	0.300895	0.111028	0.0792195	0.094601	K4.1	0.134686	0.120631	0.132005	0.0433247	0.0373262	0.0292653	0.273068	0.303198	0.301522
Early lytic	K4.2	0.00437349	0.00247047	0.00563253	0.0933633	0.146198	0.127715	0.0232601	0.0299355	0.0551689	0.399518	0.480076	0.64992	K4.2	0.0041185	0.00232643	0.00530414	0.022447	0.03515	0.030706	0.018178	0.0233948	0.043115	0.0985728	0.118449	0.160354	K4.2	0.00105613	0.000596579	0.00136017	0.0141505	0.0221584	0.019357	0.00541559	0.0069698	0.0128448	0.073353	0.0881436	0.119328	K4.2	0.00101921	0.000575725	0.00131262	0.00880375	0.0137859	0.012043	0.00542686	0.00698431	0.0128716
Early lytic	K5	1.50212	1.52309	1.68646	1.19086	1.13918	1.01537	4.3259	4.20761	3.73472	11.9119	13.8646	9.4698	K5	1.41454	1.43429	1.58813	0.286313	0.27389	0.244121	3.38073	3.28828	2.91871	2.93902	3.4208	2.33647	K5	0.362738	0.367802	0.407254	0.180491	0.172659	0.153893	1.00719	0.979647	0.869545	2.18707	2.54559	1.73869	K5	0.350058	0.354945	0.393018	0.112292	0.10742	0.0957445	1.00928	0.981686	0.871355
Early lytic	K6	0.091823	0.0888798	0.113126	0.390664	0.263888	0.326239	0.289373	0.311219	0.278742	2.20585	3.14342	1.98252	K6	0.0864694	0.0836978	0.10653	0.0939259	0.0634457	0.0784364	0.226147	0.24322	0.217839	0.544247	0.775572	0.489145	K6	0.0221738	0.0214631	0.0273181	0.0592106	0.039996	0.0494461	0.0673739	0.0724602	0.0648987	0.405002	0.577143	0.363997	K6	0.0213987	0.0207128	0.0263632	0.0368379	0.0248835	0.0307629	0.0675141	0.0726111	0.0650338
Early lytic	K7	0.42074	0.364755	0.641713	1.64035	1.45599	1.39571	3.15579	4.96571	3.01258	49.9126	50.2947	56.9385	K7	0.396209	0.343488	0.604299	0.394382	0.350058	0.335566	2.46627	3.88074	2.35436	12.3149	12.4092	14.0484	K7	0.101602	0.0880825	0.154963	0.248618	0.220676	0.21154	0.734754	1.15615	0.701412	9.16414	9.23428	10.4541	K7	0.0980504	0.0850035	0.149547	0.154677	0.137293	0.131609	0.736284	1.15856	0.702872
Late lytic	ORF16	0.326465	0.322194	0.419284	1.41912	1.19003	1.30044	0.614293	0.694959	0.535144	2.76127	1.84719	5.30125	ORF16	0.307431	0.303408	0.394838	0.341195	0.286115	0.31266	0.480076	0.543116	0.41822	0.681286	0.455756	1.30797	ORF16	0.0788361	0.0778046	0.10125	0.215088	0.180366	0.1971	0.143024	0.161806	0.124596	0.50698	0.339151	0.973329	ORF16	0.0760803	0.0750849	0.0977111	0.133817	0.112215	0.122626	0.143322	0.162142	0.124856
Early lytic	ORF17	1.15029	1.23799	1.78633	6.84476	5.21259	7.58947	9.74728	9.8902	8.4855	2.81539	6.82266	8.02407	ORF17	1.08323	1.16581	1.68218	1.64566	1.25324	1.82471	7.61758	7.72928	6.63149	0.694638	1.68335	1.97977	ORF17	0.277777	0.298955	0.431371	1.03742	0.790041	1.15029	2.26944	2.30271	1.97566	0.516915	1.25266	1.47325	ORF17	0.268067	0.288505	0.416292	0.64543	0.491524	0.715654	2.27416	2.3075	1.97977
Late lytic	ORF18	0.176899	0.189991	0.189859	0.753145	0.734075	0.601652	0.404721	0.347239	0.526316	1.48178	1.51607	1.93366	ORF18	0.166585	0.178913	0.178789	0.181076	0.176491	0.144653	0.316293	0.27137	0.41132	0.365599	0.374058	0.47709	ORF18	0.0427184	0.0458797	0.0458479	0.11415	0.111259	0.0911888	0.0942302	0.0808467	0.122541	0.272061	0.278355	0.355027	ORF18	0.0412251	0.0442759	0.0442453	0.0710182	0.06922	0.0567331	0.0944264	0.081015	0.122796
Late lytic	ORF19	0.146706	0.170282	0.191312	0.397493	0.504176	0.495515	0.449066	0.604159	0.552099	1.88731	1.42833	0.665418	ORF19	0.138152	0.160354	0.180158	0.0955677	0.121217	0.119135	0.350949	0.472155	0.43147	0.465655	0.352412	0.164178	ORF19	0.0354272	0.0411205	0.0461988	0.0602456	0.076415	0.0751023	0.104555	0.140665	0.128544	0.346517	0.262247	0.122173	ORF19	0.0341888	0.039683	0.0445839	0.0374818	0.0475416	0.0467248	0.104773	0.140958	0.128812
Late lytic	ORF20	0.066893	0.091823	0.102522	0.371388	0.562919	0.471066	0.153148	0.190386	0.187245	1.17718	1.16258	2.20432	ORF20	0.0629929	0.0864694	0.0965442	0.0892915	0.135341	0.113257	0.119687	0.148788	0.146334	0.290444	0.286843	0.54387	ORF20	0.0161536	0.0221738	0.0247573	0.0562891	0.0853184	0.0713966	0.0356571	0.0443271	0.0435958	0.216134	0.213454	0.404721	ORF20	0.0155889	0.0213987	0.0238919	0.0350203	0.0530808	0.0444194	0.0357313	0.0444194	0.0436866
Early lytic	ORF21	0.170518	0.180116	0.252088	0.722465	1.04319	0.888227	0.538493	0.495515	0.484981	1.48899	1.29355	1.76092	ORF21	0.160577	0.169615	0.23739	0.1737	0.25081	0.213553	0.420837	0.387249	0.379017	0.367377	0.319156	0.434471	ORF21	0.0411775	0.0434952	0.0608753	0.1095	0.15811	0.134623	0.125376	0.115369	0.112917	0.273384	0.2375	0.323312	ORF21	0.0397381	0.0419748	0.0587473	0.0681252	0.098368	0.0837558	0.125637	0.11561	0.113152
Late lytic	ORF22	0.404441	0.442577	0.568408	1.1599	1.23029	1.0519	1.66786	1.43893	1.56699	1.22123	2.43907	3.69438	ORF22	0.38086	0.416773	0.535268	0.27887	0.295794	0.252905	1.30345	1.12454	1.22462	0.301313	0.601791	0.911512	ORF22	0.097666	0.106875	0.137262	0.175799	0.186468	0.159431	0.388324	0.335023	0.364839	0.224222	0.447823	0.678302	ORF22	0.094252	0.103139	0.132463	0.109373	0.116011	0.0991896	0.389132	0.335721	0.365599
Late lytic	ORF23	0.231968	0.280097	0.191047	0.637722	0.653836	0.668964	0.929805	0.862741	0.675955	5.49963	6.52661	5.21741	ORF23	0.218444	0.263767	0.179908	0.153325	0.157199	0.160836	0.72665	0.67424	0.528265	1.35692	1.6103	1.28729	ORF23	0.0560167	0.067639	0.0461348	0.0966558	0.099098	0.101391	0.216484	0.20087	0.157381	1.00975	1.19831	0.957935	ORF23	0.0540586	0.0652747	0.0445221	0.0601344	0.0616538	0.0630803	0.216935	0.201288	0.157709
Late lytic	ORF24	0.134997	0.0831004	0.114387	0.378404	0.470413	0.397768	0.247586	0.347962	0.270931	0.197009	0.222416	0.307431	ORF24	0.127126	0.0782554	0.107718	0.0909783	0.1131	0.0956339	0.19349	0.271935	0.211735	0.0486079	0.0548765	0.0758521	ORF24	0.0325996	0.0200674	0.0276227	0.0573525	0.0712977	0.0602874	0.0576448	0.081015	0.0630803	0.0361716	0.0408364	0.0564454	ORF24	0.0314601	0.019366	0.0266572	0.0356818	0.0443579	0.0375078	0.0577648	0.0811837	0.0632116
Late lytic	ORF25	0.0547421	0.0514763	0.0573325	0.187547	0.164697	0.159394	0.267841	0.226964	0.277147	0.140381	0.167328	0.19385	ORF25	0.0547421	0.0514763	0.0573325	0.187547	0.164697	0.159394	0.267841	0.226964	0.277147	0.140381	0.167328	0.19385	ORF25	0.0547421	0.0514763	0.0573325	0.187547	0.164697	0.159394	0.267841	0.226964	0.277147	0.140381	0.167328	0.19385	ORF25	0.0547421	0.0514763	0.0573325	0.187547	0.164697	0.159394	0.267841	0.226964	0.277147
Late lytic	ORF26	0.215835	0.22037	0.30566	0.95396	0.888843	0.959264	1.41323	1.27721	1.05263	0.274016	0.73884	0.690797	ORF26	0.203251	0.207522	0.287839	0.229357	0.213701	0.230632	1.10445	0.998153	0.82264	0.0676078	0.182293	0.17044	ORF26	0.0521207	0.0532159	0.073812	0.144586	0.134717	0.14539	0.32904	0.29737	0.245081	0.0503104	0.135654	0.126833	ORF26	0.0502988	0.0513556	0.0712319	0.0899541	0.0838139	0.0904543	0.329725	0.297989	0.245592
Late lytic	ORF28	0.0686784	0.0928471	0.0869301	0.406972	0.401647	0.409802	0.253842	0.266462	0.1704	0.356342	0.464688	0.329725	ORF28	0.0646742	0.0874337	0.0818618	0.0978467	0.0965665	0.0985273	0.198379	0.208242	0.133169	0.0879199	0.114652	0.0813527	ORF28	0.0165847	0.0224211	0.0209922	0.0616823	0.0608753	0.0621113	0.0591013	0.0620396	0.0396739	0.0654256	0.0853184	0.0605386	ORF28	0.016005	0.0216373	0.0202584	0.0383756	0.0378735	0.0386425	0.0592243	0.0621687	0.0397565
Late lytic	ORF29	0.263706	0.199575	0.219	0.584389	0.667574	0.812252	0.774319	0.702709	1.04247	1.04996	0.956829	0.429084	ORF29	0.24833	0.187939	0.206231	0.140502	0.160502	0.195287	0.605137	0.549173	0.814696	0.259056	0.236078	0.105868	ORF29	0.0636807	0.0481941	0.0528849	0.0885723	0.10118	0.123108	0.180283	0.16361	0.242715	0.192776	0.175677	0.0787815	ORF29	0.0614547	0.0465094	0.0510363	0.0551052	0.0629493	0.0765918	0.180658	0.163951	0.24322
Late lytic	ORF30	0.102096	0.116065	0.152618	0.411225	0.411796	0.290579	0.256139	0.30736	0.275095	0.32451	0.174867	0.460519	ORF30	0.0961435	0.109298	0.14372	0.0988693	0.0990065	0.0698627	0.200175	0.240204	0.214989	0.080066	0.0431449	0.113624	ORF30	0.0246546	0.0280278	0.0368549	0.062327	0.0624134	0.0440413	0.0596362	0.0715618	0.0640496	0.0595812	0.0321063	0.084553	ORF30	0.0237928	0.027048	0.0355666	0.0387767	0.0388305	0.0274003	0.0597604	0.0717108	0.0641829
Late lytic	ORF31	0.0818428	0.118832	0.0945355	0.221135	0.450001	0.517991	0.567621	0.524858	0.430176	0.259775	0.513108	0.303619	ORF31	0.0770711	0.111904	0.0890237	0.0531667	0.108192	0.124539	0.443601	0.410181	0.336186	0.064094	0.126599	0.0749116	ORF31	0.0197637	0.0286961	0.0228288	0.0335161	0.068204	0.0785089	0.132158	0.122201	0.100157	0.0476956	0.0942084	0.0557455	ORF31	0.0190729	0.027693	0.0220308	0.0208521	0.0424331	0.0488443	0.132433	0.122456	0.100365
Late lytic	ORF32	0.0775892	0.0839108	0.0897465	0.472701	0.328053	0.535887	0.208627	0.180867	0.232612	0.492206	0.322268	0.386177	ORF32	0.0730655	0.0790184	0.084514	0.11365	0.0788725	0.128841	0.163044	0.141349	0.181789	0.121441	0.0795129	0.0952811	ORF32	0.0187366	0.0202631	0.0216724	0.0716445	0.049721	0.0812212	0.0485742	0.0421108	0.0541586	0.0903708	0.0591696	0.0709035	ORF32	0.0180816	0.0195548	0.0209148	0.0445736	0.0309339	0.0505317	0.0486753	0.0421984	0.0542713
Late lytic	ORF33	0.200684	0.252263	0.229251	0.724973	0.485317	0.51943	0.799406	0.779165	0.717475	0.799037	0.714167	0.577276	ORF33	0.188984	0.237555	0.215885	0.174303	0.116683	0.124885	0.624742	0.608924	0.560713	0.197146	0.176206	0.142431	ORF33	0.0484621	0.0609175	0.0553605	0.10988	0.0735567	0.0787269	0.186124	0.181411	0.167048	0.146706	0.131124	0.10599	ORF33	0.046768	0.058788	0.0534253	0.0683618	0.0457633	0.0489799	0.186511	0.181789	0.167396
Late lytic	ORF34	0.0134244	0.0143481	0.0155278	0.0478612	0.0411205	0.0347221	0.0333077	0.0565237	0.0431648	0.0494918	0.0798997	0.091717	ORF34	0.0126417	0.0135115	0.0146225	0.0115071	0.00988644	0.00834812	0.0260303	0.0441738	0.0337337	0.0122111	0.0197136	0.0226293	ORF34	0.00324178	0.00346483	0.00374972	0.00725404	0.00623238	0.00526263	0.00775495	0.0131603	0.01005	0.00908688	0.0146699	0.0168396	ORF34	0.00312846	0.00334371	0.00361865	0.0045131	0.00387748	0.00327414	0.00777109	0.0131877	0.0100709
Early lytic	ORF35	0.066247	0.0768399	0.0878996	0.286976	0.361483	0.322194	0.248618	0.243164	0.198609	0.387786	0.370446	0.208676	ORF35	0.0623846	0.0723599	0.0827747	0.0689965	0.08691	0.0774638	0.194297	0.190035	0.155214	0.0956782	0.0913997	0.0514863	ORF35	0.0159976	0.0185556	0.0212263	0.0434952	0.0547879	0.048833	0.057885	0.0566152	0.0462415	0.071199	0.0680152	0.0383136	ORF35	0.0154384	0.017907	0.0204844	0.0270605	0.0340862	0.0303814	0.0580055	0.0567331	0.0463378
Late lytic	ORF36	0.0609087	0.046296	0.0620791	0.0809883	0.12168	0.0970553	0.17281	0.163519	0.199074	0.0774522	0.0571826	0.0648199	ORF36	0.0609087	0.046296	0.0620791	0.0809883	0.12168	0.0970553	0.17281	0.163519	0.199074	0.0774522	0.0571826	0.0648199	ORF36	0.0609087	0.046296	0.0620791	0.0809883	0.12168	0.0970553	0.17281	0.163519	0.199074	0.0774522	0.0571826	0.0648199	ORF36	0.0609087	0.046296	0.0620791	0.0809883	0.12168	0.0970553	0.17281	0.163519	0.199074
Late lytic	ORF37	0.20733	0.23342	0.237994	0.435275	0.46587	0.441351	0.829895	0.799406	0.849096	0.517035	0.301104	0.385909	ORF37	0.195242	0.219811	0.224118	0.104652	0.112007	0.106113	0.64857	0.624742	0.663576	0.127568	0.0742911	0.095215	ORF37	0.0500669	0.0563672	0.0574719	0.0659721	0.0706092	0.066893	0.193222	0.186124	0.197693	0.0949295	0.0552838	0.0708543	ORF37	0.0483167	0.0543968	0.0554629	0.0410445	0.0439295	0.0416175	0.193624	0.186511	0.198104
Late lytic	ORF38	1.59881	2.02371	1.44894	2.7057	2.70195	2.84613	4.46915	4.91094	4.83662	2.12923	3.45176	3.51453	ORF38	1.50559	1.90572	1.36446	0.650521	0.649619	0.684284	3.49268	3.83794	3.77986	0.525344	0.85165	0.867138	ORF38	0.386088	0.488693	0.349896	0.410086	0.409518	0.431371	1.04054	1.1434	1.1261	0.390935	0.633756	0.645281	ORF38	0.372591	0.47161	0.337665	0.255135	0.254782	0.268377	1.04271	1.14578	1.12844
Late lytic	ORF39	0.084553	0.0710018	0.0855552	0.376834	0.40669	0.305025	0.384485	0.395569	0.372678	0.290243	0.261219	0.181034	ORF39	0.0796232	0.0668621	0.080567	0.0906007	0.0977789	0.0733361	0.300478	0.30914	0.291251	0.0716114	0.0644504	0.0446664	ORF39	0.0204182	0.0171458	0.0206602	0.0571145	0.0616395	0.0462309	0.0895187	0.0920993	0.0867696	0.0532897	0.0479608	0.0332385	ORF39	0.0197045	0.0165465	0.019938	0.0355337	0.038349	0.0287625	0.0897051	0.092291	0.0869502
Late lytic	ORF40	0.0563282	0.077428	0.076521	0.293412	0.413798	0.419575	0.171943	0.155717	0.126657	0.290444	0.54274	0.30404	ORF40	0.053044	0.0729137	0.0720595	0.070544	0.099488	0.100877	0.134375	0.121694	0.0989836	0.0716611	0.13391	0.0750155	ORF40	0.0136024	0.0186976	0.0184786	0.0444707	0.062717	0.0635925	0.040033	0.0362552	0.0294893	0.0533266	0.0996491	0.0558229	ORF40	0.0131269	0.018044	0.0178327	0.0276674	0.0390193	0.039564	0.0401163	0.0363307	0.0295506
Late lytic	ORF42	0.171467	0.195467	0.209207	0.712025	0.616854	0.464902	0.537375	0.594192	0.615572	1.28461	1.31251	0.73272	ORF42	0.161469	0.184071	0.197009	0.17119	0.148308	0.111775	0.419963	0.464366	0.481075	0.316951	0.323836	0.180783	ORF42	0.0414065	0.0472023	0.0505201	0.107917	0.0934929	0.0704625	0.125116	0.138344	0.143322	0.23586	0.240982	0.13453	ORF42	0.0399591	0.0455523	0.0487541	0.0671408	0.0581665	0.0438382	0.125376	0.138632	0.14362
Late lytic	ORF43	0.194117	0.248618	0.212421	0.402204	0.420157	0.423666	0.42074	0.478304	0.672217	0.352167	0.401461	0.341352	ORF43	0.182799	0.234122	0.200036	0.0967005	0.101017	0.101861	0.328812	0.373799	0.525344	0.08689	0.0990522	0.0842216	ORF43	0.0468762	0.0600372	0.0512964	0.0609597	0.0636807	0.0642126	0.0979598	0.111362	0.156511	0.0646592	0.0737098	0.0626735	ORF43	0.0452376	0.0579385	0.0495032	0.0379261	0.0396189	0.0399498	0.0981637	0.111594	0.156837
Late lytic	ORF44	0.0616823	0.0416945	0.086031	0.185308	0.152407	0.124654	0.120408	0.128603	0.107321	0.156837	0.159136	0.114652	ORF44	0.058086	0.0392635	0.081015	0.044553	0.0366426	0.0299701	0.0940997	0.100505	0.083872	0.0386961	0.0392635	0.028288	ORF44	0.0148953	0.0100686	0.0207751	0.0280861	0.0230994	0.0188931	0.0280342	0.0299424	0.0249872	0.0287958	0.029218	0.0210505	ORF44	0.0143746	0.0097166	0.0200489	0.0174738	0.0143713	0.0117543	0.0280926	0.0300047	0.0250392
Early lytic	ORF45	0.0424527	0.0541836	0.0936875	0.0879605	0.108442	0.138696	0.304603	0.296273	0.272249	0.0317375	0.0310628	0.0315402	ORF45	0.0399775	0.0510245	0.0882251	0.021148	0.0260724	0.0333462	0.238049	0.23154	0.212765	0.00783057	0.00766411	0.00778187	ORF45	0.0102517	0.0130845	0.022624	0.0133317	0.016436	0.0210214	0.0709199	0.0689805	0.0633871	0.00582713	0.00570325	0.00579089	ORF45	0.00989329	0.0126271	0.0218332	0.00829428	0.0102256	0.0130784	0.0710675	0.0691241	0.0635191
Early lytic	ORF46	0.2283	0.308213	0.299577	0.530344	0.630252	0.677362	0.75891	0.713013	0.680657	0.287241	0.244234	0.30027	ORF46	0.214989	0.290243	0.282111	0.127509	0.151529	0.162856	0.593094	0.557226	0.531939	0.0708707	0.0602595	0.0740854	ORF46	0.0551307	0.0744286	0.0723431	0.0803811	0.0955235	0.102664	0.176695	0.166009	0.158476	0.0527385	0.0448422	0.0551307	ORF46	0.0532036	0.0718268	0.0698143	0.0500091	0.0594299	0.0638723	0.177063	0.166355	0.158806
Early lytic	ORF47	0.0721428	0.0906217	0.0982772	0.114944	0.10238	0.148651	0.17912	0.191976	0.213454	0.065668	0.137579	0.0877373	ORF47	0.0679366	0.0853381	0.0925472	0.0276355	0.0246147	0.0357396	0.139984	0.150031	0.166816	0.0162022	0.0339448	0.0216473	ORF47	0.0174213	0.0218837	0.0237324	0.0174213	0.0155171	0.0225301	0.0417041	0.0446974	0.0496981	0.0120569	0.02526	0.0161089	ORF47	0.0168124	0.0211187	0.0229028	0.0108387	0.00965394	0.0140171	0.0417909	0.0447904	0.0498015
Late lytic	ORF48	0.0399683	0.0494461	0.0449979	0.15283	0.204759	0.154427	0.110032	0.112422	0.094798	0.154785	0.203956	0.259595	ORF48	0.037638	0.0465632	0.0423743	0.0367444	0.0492295	0.0371284	0.0859912	0.087859	0.0740854	0.0381899	0.050322	0.0640496	ORF48	0.00965171	0.0119404	0.0108663	0.0231635	0.0310341	0.0234056	0.0256186	0.026175	0.0220716	0.028419	0.0374472	0.0476626	ORF48	0.00931432	0.0115231	0.0104864	0.0144112	0.0193079	0.0145618	0.0256719	0.0262295	0.0221175
Early lytic	ORF49	0.0525391	0.0515331	0.0583548	0.0724894	0.0620852	0.0924774	0.164662	0.142128	0.166069	0.113362	0.0726216	0.0834154	ORF49	0.0525391	0.0515331	0.0583548	0.0724894	0.0620852	0.0924774	0.164662	0.142128	0.166069	0.113362	0.0726216	0.0834154	ORF49	0.0525391	0.0515331	0.0583548	0.0724894	0.0620852	0.0924774	0.164662	0.142128	0.166069	0.113362	0.0726216	0.0834154	ORF49	0.0525391	0.0515331	0.0583548	0.0724894	0.0620852	0.0924774	0.164662	0.142128	0.166069
Early lytic	RTA													RTA													RTA													RTA
Early lytic	K8	0.392564	0.426909	0.491751	0.791686	0.823591	0.810003	1.29504	1.21841	1.14155	0.623013	0.792967	0.826069	K8	0.369676	0.402018	0.46308	0.190342	0.198013	0.194746	1.01209	0.952198	0.892135	0.153715	0.195648	0.203815	K8	0.094798	0.103092	0.11875	0.119991	0.124827	0.122767	0.301522	0.283679	0.265785	0.114387	0.145592	0.151669	K8	0.0914842	0.099488	0.114599	0.0746524	0.077661	0.0763797	0.302149	0.28427	0.266339
Late lytic	K8.1	0.0967899	0.0945355	0.0934281	0.383421	0.322194	0.285785	0.733058	0.786217	0.738157	0.462118	0.45355	0.359069	K8.1	0.0911466	0.0890237	0.0879808	0.0921844	0.0774638	0.0687101	0.572891	0.614435	0.576876	0.114018	0.111904	0.0885928	K8.1	0.0233732	0.0228288	0.0225614	0.0581128	0.048833	0.0433147	0.170676	0.183053	0.171863	0.0848466	0.0832734	0.0659264	K8.1	0.0225562	0.0220308	0.0217727	0.0361549	0.0303814	0.0269482	0.171031	0.183434	0.172221
Early lytic	ORF52	0.401369	0.4222	0.44013	1.24143	1.0519	1.07699	2.29262	2.91602	2.49493	1.55761	1.68335	0.905843	ORF52	0.377967	0.397584	0.414468	0.298472	0.252905	0.258936	1.79171	2.27889	1.94981	0.384308	0.415331	0.223498	ORF52	0.0969242	0.101955	0.106284	0.188156	0.159431	0.163232	0.533786	0.678929	0.580889	0.285983	0.309069	0.166316	ORF52	0.0935361	0.0983908	0.102569	0.117061	0.0991896	0.101555	0.534897	0.680343	0.582098
Early lytic	ORF53	0.259715	0.224378	0.300201	0.55787	0.575545	0.404721	0.63905	0.927873	0.690637	0.89834	0.718138	0.331328	ORF53	0.244572	0.211295	0.282698	0.134127	0.138376	0.0973056	0.499423	0.725141	0.539739	0.221647	0.177186	0.0817483	ORF53	0.062717	0.0541836	0.0724937	0.084553	0.0872319	0.0613412	0.148788	0.216034	0.160799	0.164938	0.131853	0.0608331	ORF53	0.0605247	0.0522896	0.0699596	0.0526046	0.0542713	0.0381634	0.149098	0.216484	0.161134
Early lytic	ORF55	0.32511	0.305237	0.370874	0.678302	0.818469	0.972655	1.26488	1.33978	1.03383	0.43719	0.58574	0.4276	ORF55	0.306155	0.28744	0.34925	0.163082	0.196782	0.233852	0.988514	1.04705	0.807947	0.107868	0.144519	0.105501	ORF55	0.0785089	0.0737098	0.0895601	0.102806	0.124051	0.14742	0.294499	0.311938	0.240704	0.0802697	0.107544	0.0785089	ORF55	0.0757645	0.0711332	0.0864294	0.0639609	0.077178	0.091717	0.295112	0.312588	0.241205
Early lytic	ORF56	0.212569	0.205755	0.233582	0.980099	1.29504	1.38127	0.434672	0.4222	0.453445	0.477421	0.531202	0.296753	ORF56	0.200175	0.193759	0.219963	0.235642	0.311362	0.332095	0.3397	0.329953	0.354371	0.117794	0.131063	0.0732176	ORF56	0.0513319	0.0496866	0.0564063	0.148548	0.196282	0.209352	0.101204	0.0982999	0.105575	0.0876562	0.0975307	0.0544849	ORF56	0.0495376	0.0479497	0.0544346	0.092419	0.122117	0.130248	0.101414	0.0985045	0.105794
Early lytic	ORF57	3.71922	4.63638	4.21052	2.90593	2.60088	2.84613	11.1425	12.2101	11.0809	4.77776	3.32035	3.79298	ORF57	3.50237	4.36606	3.96503	0.698662	0.62532	0.684284	8.70795	9.54228	8.6598	1.17881	0.819226	0.93584	ORF57	0.898132	1.11961	1.01677	0.440435	0.3942	0.431371	2.59428	2.84284	2.57993	0.877214	0.609628	0.696406	ORF57	0.866737	1.08048	0.981232	0.274016	0.245251	0.268377	2.59968	2.84876	2.5853
Early lytic	K9	0.10345	0.0939476	0.0993043	0.10577	0.256672	0.173499	0.501388	0.439215	0.384485	0.135028	0.237555	0.214245	K9	0.0974181	0.0884701	0.0935145	0.0254298	0.0617108	0.0417137	0.391839	0.34325	0.300478	0.0333154	0.0586117	0.0528605	K9	0.0249814	0.0226868	0.0239804	0.0160309	0.0389023	0.0262962	0.116737	0.102261	0.0895187	0.0247917	0.043616	0.0393362	K9	0.0241082	0.0218938	0.0231421	0.00997362	0.0242031	0.0163602	0.11698	0.102474	0.0897051
Early lytic	VIRF4	0.142991	0.14742	0.179618	0.154856	0.244855	0.25685	0.384752	0.391749	0.406972	0.416773	0.350949	0.463401	VIRF4	0.134654	0.138824	0.169145	0.0372315	0.0588696	0.0617536	0.300687	0.306155	0.318052	0.10283	0.0865893	0.114335	VIRF4	0.0345301	0.0355995	0.0433748	0.0234706	0.0371112	0.0389293	0.0895808	0.0912098	0.0947542	0.076521	0.0644355	0.0850821	VIRF4	0.0333231	0.0343551	0.0418586	0.0146022	0.0230887	0.0242198	0.0897673	0.0913997	0.0949514
Late lytic	VIRF2	0.439825	0.434974	0.532923	0.417255	0.461371	0.377356	0.599155	0.643049	0.687771	0.903962	0.682232	0.656712	VIRF2	0.414181	0.409613	0.501852	0.100319	0.110926	0.0907264	0.468244	0.502548	0.537499	0.223034	0.168326	0.16203	VIRF2	0.106211	0.105039	0.128693	0.0632408	0.0699273	0.0571937	0.1395	0.149719	0.160132	0.165971	0.12526	0.120575	VIRF2	0.102498	0.101367	0.124194	0.0393453	0.0435053	0.035583	0.13979	0.150031	0.160465
Early lytic	ORF58	2.21299	2.55089	2.0167	4.16697	4.38629	4.55673	10.3963	9.46761	9.76757	1.71159	2.55502	3.29741	ORF58	2.08397	2.40216	1.89912	1.00185	1.05458	1.09556	8.12481	7.39902	7.63344	0.422298	0.630397	0.813567	ORF58	0.534403	0.615999	0.487002	0.631564	0.664804	0.690637	2.42055	2.20432	2.27416	0.314253	0.469111	0.605417	ORF58	0.515722	0.594466	0.469979	0.392927	0.413607	0.42968	2.42559	2.20891	2.27889
Early lytic	ORF59	0.76313	0.689203	0.726986	1.68063	1.90528	1.62902	2.39662	2.47084	2.00555	0.845768	0.666341	0.413894	ORF59	0.718636	0.649019	0.6846	0.404067	0.458078	0.391658	1.87298	1.93098	1.56736	0.208676	0.164406	0.10212	ORF59	0.184284	0.166431	0.175556	0.254723	0.288771	0.2469	0.557999	0.575279	0.466948	0.155286	0.122343	0.0759925	ORF59	0.177842	0.160614	0.169419	0.158476	0.179659	0.153609	0.55916	0.576476	0.46792
Late lytic	ORF60	0.364755	0.390393	0.523042	1.61888	1.80751	1.67018	1.30677	0.99516	0.971981	0.902084	1.03982	0.568146	ORF60	0.343488	0.367632	0.492547	0.389222	0.434572	0.401554	1.02125	0.777726	0.759611	0.22257	0.256554	0.140178	ORF60	0.0880825	0.0942738	0.126306	0.245365	0.273953	0.253139	0.304251	0.231701	0.226304	0.165626	0.190915	0.104314	ORF60	0.0850035	0.0909783	0.121891	0.152654	0.17044	0.15749	0.304884	0.232183	0.226775
Early lytic	ORF61	0.40388	0.390664	0.384752	0.735094	0.589678	0.824162	0.872968	0.756808	0.808881	0.490163	0.396484	0.580084	ORF61	0.380333	0.367887	0.362319	0.176736	0.141774	0.19815	0.682232	0.591452	0.632148	0.120937	0.0978241	0.143124	ORF61	0.0975307	0.0943391	0.0929114	0.111414	0.0893741	0.124913	0.203251	0.176206	0.18833	0.0899957	0.0727958	0.106506	ORF61	0.0941214	0.0910414	0.0896636	0.0693161	0.055604	0.0777148	0.203674	0.176573	0.188722
Early lytic	ORF62	0.136125	0.176899	0.148137	0.222057	0.373453	0.258279	0.352086	0.366021	0.304392	0.64992	0.933896	0.439926	ORF62	0.128188	0.166585	0.1395	0.0533883	0.089788	0.062097	0.275158	0.286049	0.237885	0.160354	0.230419	0.108543	ORF62	0.0328719	0.0427184	0.0357726	0.0336558	0.0566021	0.0391458	0.0819753	0.0852199	0.0708707	0.119328	0.171467	0.0807721	ORF62	0.0317229	0.0412251	0.0345222	0.020939	0.035215	0.0243545	0.082146	0.0853972	0.0710182
Late lytic	ORF63	0.110951	0.127361	0.138985	0.372419	0.37449	0.337978	0.302499	0.295453	0.23849	1.65328	1.22887	0.957493	ORF63	0.104483	0.119936	0.130882	0.0895394	0.0900373	0.0812587	0.236405	0.230899	0.186382	0.407913	0.303198	0.236241	ORF63	0.026793	0.0307558	0.0335626	0.0564454	0.0567593	0.0512253	0.07043	0.0687896	0.055527	0.303549	0.225625	0.175799	ORF63	0.0258564	0.0296807	0.0323894	0.0351175	0.0353128	0.0318698	0.0705766	0.0689327	0.0556426
Late lytic	ORF64	0.306296	0.290377	0.293209	0.733058	0.800515	0.601652	0.732043	0.764718	0.682547	1.60807	2.94105	2.67091	ORF64	0.288438	0.273447	0.276114	0.176247	0.192465	0.144653	0.572098	0.597634	0.533416	0.396759	0.725644	0.658992	ORF64	0.0739657	0.0701215	0.0708052	0.111105	0.121329	0.0911888	0.17044	0.178047	0.158916	0.295248	0.539988	0.49039	ORF64	0.0713801	0.0676703	0.0683302	0.0691241	0.075485	0.0567331	0.170794	0.178418	0.159246
Late lytic	ORF65	0.116226	0.109348	0.109804	0.369591	0.482299	0.45376	0.237171	0.241317	0.273194	2.2289	1.16824	0.968842	ORF65	0.109449	0.102973	0.103402	0.0888593	0.115957	0.109096	0.185351	0.188591	0.213504	0.549935	0.288238	0.239042	ORF65	0.0280666	0.0264058	0.0265159	0.0560167	0.0730992	0.0687737	0.0552199	0.0561852	0.0636072	0.409235	0.214493	0.177883	ORF65	0.0270855	0.0254828	0.025589	0.0348507	0.0454787	0.0427875	0.0553349	0.0563021	0.0637396
Early lytic	ORF66	0.528509	0.497925	0.49073	1.01115	1.01185	1.1704	0.982821	1.1065	0.852635	3.34344	6.10645	4.74804	ORF66	0.497695	0.468894	0.462118	0.243108	0.243276	0.281395	0.768083	0.864737	0.666341	0.824924	1.50664	1.17148	ORF66	0.127627	0.120241	0.118503	0.153254	0.153361	0.17739	0.228828	0.257623	0.198517	0.613868	1.12117	0.871758	ORF66	0.123165	0.116038	0.114361	0.0953471	0.0954132	0.110363	0.229304	0.258159	0.19893
Early lytic	ORF67	0.149789	0.217035	0.23229	1.43098	0.997231	1.22603	0.412081	0.50874	0.415811	2.48687	3.14124	6.36135	ORF67	0.141055	0.204381	0.218747	0.344044	0.239761	0.294771	0.322045	0.397584	0.32496	0.613584	0.775035	1.56953	ORF67	0.0361716	0.0524105	0.0560944	0.216885	0.151144	0.185823	0.0959438	0.118449	0.0968122	0.456599	0.576743	1.16797	ORF67	0.0349072	0.0505785	0.0541335	0.134935	0.0940345	0.11561	0.0961435	0.118695	0.0970138
Early lytic	ORF67A	0.101884	0.0832734	0.0909363	1.11111	1.35285	0.974004	0.34917	0.258637	0.309927	2.15149	2.33809	3.46615	ORF67A	0.0959438	0.0784183	0.0856343	0.26714	0.32526	0.234176	0.272879	0.202127	0.242211	0.530834	0.576876	0.8552	ORF67A	0.0246034	0.0201092	0.0219597	0.168404	0.205043	0.147624	0.0812963	0.0602178	0.0721595	0.395021	0.429283	0.636397	ORF67A	0.0237433	0.0194063	0.021192	0.104773	0.127568	0.0918443	0.0814655	0.0603431	0.0723097
Late lytic	ORF68	0.272061	0.230366	0.26134	1.35754	0.714992	1.13524	0.504176	0.437392	0.512278	4.09066	4.57678	2.55679	ORF68	0.256198	0.216935	0.246103	0.32639	0.171903	0.272942	0.394018	0.341826	0.40035	1.00928	1.12923	0.630834	ORF68	0.0656983	0.0556297	0.0631095	0.205755	0.108367	0.172062	0.117386	0.101837	0.119272	0.75106	0.840314	0.469436	ORF68	0.0634018	0.0536851	0.0609034	0.12801	0.0674206	0.107048	0.11763	0.102049	0.119521
Early lytic	ORF69	0.777007	0.652025	0.649319	1.04608	0.978063	1.10726	1.69702	1.60547	1.41421	6.50403	3.34344	4.92913	ORF69	0.731705	0.61401	0.611461	0.251506	0.235152	0.266216	1.32623	1.25469	1.10522	1.60473	0.824924	1.21616	ORF69	0.187635	0.157454	0.1568	0.158549	0.148239	0.167822	0.395112	0.373799	0.329268	1.19416	0.613868	0.905006	ORF69	0.181076	0.15195	0.151319	0.0986411	0.092227	0.10441	0.395934	0.374577	0.329953
Latent	K12	1.36037	1.51782	1.6358	2.68887	2.79917	2.2642	7.87893	6.413	5.45281	21.968	20.1169	24.4258	K12	1.28106	1.42932	1.54043	0.646475	0.672995	0.544373	6.15745	5.01182	4.26142	5.42015	4.96342	6.02655	K12	0.328508	0.366529	0.395021	0.407536	0.424254	0.343171	1.83443	1.49312	1.26956	4.03341	3.69353	4.48466	K12	0.317025	0.353717	0.381212	0.253548	0.263949	0.213504	1.83825	1.49623	1.27221
Latent	K13	0.25052	0.28146	0.290982	3.19098	3.34963	3.41527	0.324885	0.298334	0.302289	5.06069	3.91587	4.11626	K13	0.235914	0.265049	0.274016	0.767196	0.805338	0.821121	0.2539	0.23315	0.236241	1.24862	0.96616	1.0156	K13	0.0604967	0.067968	0.0702674	0.483638	0.507683	0.517632	0.0756421	0.0694603	0.0703812	0.929161	0.718968	0.75576	K13	0.058382	0.0655921	0.0678112	0.300895	0.315855	0.322045	0.0757996	0.0696049	0.0705277
Latent	ORF72	0.305872	0.379981	0.33425	3.52592	3.2221	3.16017	0.438607	0.420448	0.408668	3.99538	5.07826	4.3239	ORF72	0.288038	0.357827	0.314762	0.847724	0.774677	0.759787	0.342775	0.328584	0.319377	0.985777	1.25295	1.06683	ORF72	0.0738632	0.0917594	0.0807161	0.534403	0.488354	0.478968	0.10212	0.0978919	0.0951491	0.733567	0.932386	0.793884	ORF72	0.0712813	0.0885519	0.0778946	0.332479	0.303829	0.297989	0.102332	0.0980957	0.0953471
Latent	LANA	0.215254	0.257742	0.181237	0.486604	0.666284	0.560446	0.184986	0.212458	0.218135	0.89653	1.19514	0.981973	LANA	0.215254	0.257742	0.181237	0.486604	0.666284	0.560446	0.184986	0.212458	0.218135	0.89653	1.19514	0.981973	LANA	0.215254	0.257742	0.181237	0.486604	0.666284	0.560446	0.184986	0.212458	0.218135	0.89653	1.19514	0.981973	LANA	0.215254	0.257742	0.181237	0.486604	0.666284	0.560446	0.184986	0.212458	0.218135
Early lytic	K14	0.0481307	0.0900243	0.0868951	0.125881	0.102385	0.0831061	0.382733	0.258218	0.377901	0.420008	0.528275	0.453149	K14	0.0481307	0.0900243	0.0868951	0.125881	0.102385	0.0831061	0.382733	0.258218	0.377901	0.420008	0.528275	0.453149	K14	0.0481307	0.0900243	0.0868951	0.125881	0.102385	0.0831061	0.382733	0.258218	0.377901	0.420008	0.528275	0.453149	K14	0.0481307	0.0900243	0.0868951	0.125881	0.102385	0.0831061	0.382733	0.258218	0.377901
Late lytic	ORF74	0.079055	0.10104	0.094798	0.455335	0.483638	0.53663	0.200684	0.160985	0.213899	0.65444	0.718636	1.19196	ORF74	0.0744458	0.0951491	0.0892709	0.109474	0.116279	0.12902	0.156837	0.125811	0.167164	0.161469	0.177308	0.294091	ORF74	0.0190905	0.0243996	0.0228922	0.0690124	0.0733022	0.0813339	0.0467248	0.0374818	0.0498015	0.120158	0.131944	0.218848	ORF74	0.0184232	0.0235467	0.022092	0.0429361	0.0456049	0.0506018	0.0468221	0.0375598	0.0499052
Late lytic	ORF75	0.0696371	0.083969	0.095193	0.677362	0.624165	0.544876	0.236514	0.175556	0.134344	0.503245	0.41075	0.580084	ORF75	0.065577	0.0790732	0.0896429	0.162856	0.150066	0.131003	0.184838	0.137198	0.104991	0.124165	0.101344	0.143124	ORF75	0.0168163	0.0202772	0.0229876	0.102664	0.094601	0.0825837	0.0550671	0.0408742	0.0312789	0.0923977	0.0754152	0.106506	ORF75	0.0162284	0.0195684	0.0221841	0.0638723	0.058856	0.0513794	0.0551817	0.0409593	0.031344
Late lytic	K15	0.141121	0.099511	0.139855	0.460732	0.714497	0.688248	0.525222	0.359983	0.398596	1.25643	0.975581	0.8552	K15	0.132893	0.0937091	0.131701	0.110772	0.171784	0.165473	0.410466	0.28133	0.311506	0.309999	0.240704	0.211003	K15	0.0340784	0.0240303	0.0337727	0.0698304	0.108292	0.104314	0.122286	0.0838139	0.0928042	0.230686	0.17912	0.157018	K15	0.0328871	0.0231903	0.0325921	0.043445	0.0673739	0.0648987	0.122541	0.0839884	0.0929973
Constitutive	GFP	14.878	15.4428	13.7847	5.39774	5.36437	5.39537	6.95084	7.0584	7.70774	1.44147	2.03393	2.86787	GFP	14.878	15.4428	13.7847	5.39774	5.36437	5.39537	6.95084	7.0584	7.70774	1.44147	2.03393	2.86787	GFP	14.878	15.4428	13.7847	5.39774	5.36437	5.39537	6.95084	7.0584	7.70774	1.44147	2.03393	2.86787	GFP	14.878	15.4428	13.7847	5.39774	5.36437	5.39537	6.95084	7.0584	7.70774
*GFP, LANA, RTA, ORF36, ORF25, ORF49, K2, K14 were normalized to viral DNA amplified by their dedicated primers
[truncated: 42 more columns]

## Sheet: SLK-iSLK-RTA combined
	SLK cells, the RNA transcripts of each viral gene are normalized to viral DNA amplified with GFP, LANA, RTA, ORF49, K2, K14, ORF25 or ORF36 primers
		RNA/GFP DNA*													RNA/LANA DNA*													RNA/ORF49 DNA*													RNA/K2 DNA*
Viral gene class	Viral gene	KSHV 24 hpi			KSHV ∆LANA 24 hpi			KSHV 72 hpi			KSHV ∆LANA 72 hpi			Viral gene	KSHV 24 hpi			KSHV ∆LANA 24 hpi			KSHV 72 hpi			KSHV ∆LANA 72 hpi			Viral gene	KSHV 24 hpi			KSHV ∆LANA 24 hpi			KSHV 72 hpi			KSHV ∆LANA 72 hpi			Viral gene	KSHV 24 hpi			KSHV ∆LANA 24 hpi			KSHV 72 hpi
Early lytic	K1	0.0237488	0.0223745	0.0203053	0.0974856	0.101696	0.104845	0.0167233	0.0220818	0.0227183	0.152724	0.12896	0.125434	K1	0.0577781	0.0544346	0.0494004	0.0368975	0.038491	0.039683	0.0373521	0.0493206	0.0507423	0.0714627	0.0603431	0.058693	K1	0.0120152	0.0113199	0.010273	0.0246147	0.0256778	0.026473	0.00813862	0.0107464	0.0110562	0.0466062	0.0393543	0.0382782	K1	0.0240692	0.0226764	0.0205792	0.0291775	0.0304376	0.0313802	0.0175061	0.0231154	0.0237818
Late lytic	ORF4	0.0535118	0.0614263	0.0749462	0.630397	0.713672	0.759611	0.0668467	0.0652897	0.0703162	0.369847	0.610897	0.449066	ORF4	0.130188	0.149443	0.182335	0.2386	0.270119	0.287507	0.149305	0.145827	0.157054	0.173059	0.285851	0.210127	ORF4	0.027073	0.0310772	0.0379173	0.159173	0.180199	0.191799	0.0325319	0.0317742	0.0342204	0.112865	0.186425	0.13704	ORF4	0.0542337	0.062255	0.0759573	0.188678	0.213602	0.227352	0.0699758	0.068346	0.0736077
Early lytic	ORF6	0.00611259	0.00788322	0.00909318	0.121779	0.155969	0.156837	0.00579089	0.00673083	0.0048292	0.0974631	0.131124	0.076468	ORF6	0.0148712	0.0191789	0.0221226	0.0460922	0.059033	0.0593613	0.0129342	0.0150336	0.0107862	0.0456049	0.0613554	0.0357809	ORF6	0.00309252	0.00398833	0.00460048	0.0307486	0.0393816	0.0396006	0.00281822	0.00327566	0.0023502	0.0297424	0.0400145	0.0233354	ORF6	0.00619506	0.00798957	0.00921585	0.0364484	0.0466817	0.0469412	0.00606196	0.0070459	0.00505526
Early lytic	ORF7	0.00765172	0.0126213	0.0118662	0.22772	0.234122	0.264866	0.00693446	0.00221727	0.00363205	0.159431	0.117603	0.07966	ORF7	0.0186157	0.030706	0.028869	0.0861901	0.0886133	0.100249	0.0154884	0.00495236	0.00811234	0.0746007	0.0550289	0.0372745	ORF7	0.00387121	0.00638543	0.00600342	0.0574984	0.0591149	0.0668776	0.00337476	0.00107907	0.00176759	0.0486528	0.0358885	0.0243095	ORF7	0.00775495	0.0127915	0.0120263	0.0681567	0.0700729	0.0792745	0.00725907	0.00232106	0.00380207
Early lytic	ORF8	0.0125254	0.00256647	0.00353273	0.168326	0.146131	0.150656	0.00603262	0.00453714	0.00593309	0.0929759	0.125782	0.0819564	ORF8	0.0304728	0.00624392	0.00859472	0.0637101	0.0553093	0.0570222	0.0134741	0.0101339	0.0132518	0.0435053	0.058856	0.038349	ORF8	0.00633693	0.00129844	0.0017873	0.0425018	0.0368975	0.0380401	0.00293586	0.00220807	0.00288743	0.0283731	0.0383845	0.0250103	ORF8	0.0126944	0.00260109	0.00358039	0.0503802	0.0437371	0.0450915	0.00631501	0.00474953	0.00621082
Early lytic	ORF9	0.0106353	0.0117761	0.00977288	0.191489	0.194297	0.179037	0.00625402	0.0047331	0.00380734	0.0913153	0.150413	0.0713472	ORF9	0.0258744	0.0286498	0.0237763	0.072477	0.0735397	0.0677642	0.0139686	0.0105716	0.00850386	0.0427282	0.0703812	0.0333848	ORF9	0.00538066	0.00595782	0.00494436	0.0483502	0.0490592	0.0452063	0.00304361	0.00230343	0.0018529	0.0278663	0.0459009	0.0217727	ORF9	0.0107787	0.0119349	0.00990473	0.0573128	0.0581531	0.053586	0.00654677	0.00495465	0.00398557
Early lytic	ORF10	0.00671219	0.00938128	0.0106648	0.24322	0.255666	0.239539	0.00614232	0.00826368	0.00878952	0.159099	0.191047	0.177513	ORF10	0.01633	0.0228235	0.0259462	0.0920567	0.0967675	0.0906636	0.0137191	0.0184573	0.0196318	0.0744458	0.0893947	0.0830621	ORF10	0.00339588	0.00474624	0.0053956	0.0614121	0.0645547	0.0604827	0.00298925	0.00402164	0.00427755	0.0485517	0.0583011	0.0541711	ORF10	0.00680275	0.00950784	0.0108087	0.0727958	0.076521	0.0716942	0.00642985	0.0086505	0.00920096
Early lytic	ORF11	0.0102304	0.0142194	0.0151032	0.45829	0.439621	0.478746	0.00646112	0.0085255	0.00615938	0.21154	0.401925	0.308641	ORF11	0.0248893	0.034594	0.0367444	0.173459	0.166393	0.181201	0.0144312	0.0190421	0.0137572	0.0989836	0.188069	0.144419	ORF11	0.00517581	0.00719395	0.00764112	0.115717	0.111003	0.120882	0.0031444	0.00414906	0.00299755	0.0645547	0.122654	0.0941867	ORF11	0.0103684	0.0144112	0.015307	0.137166	0.131579	0.143289	0.00676357	0.00892458	0.0064477
Early lytic	K2	0.101672	0.0933633	0.0812212	0.405002	0.418994	0.45125	0.161993	0.130399	0.174585	0.372161	0.228458	0.168755	K2	0.101672	0.0933633	0.0812212	0.405002	0.418994	0.45125	0.161993	0.130399	0.174585	0.372161	0.228458	0.168755	K2	0.101672	0.0933633	0.0812212	0.405002	0.418994	0.45125	0.161993	0.130399	0.174585	0.372161	0.228458	0.168755	K2	0.101672	0.0933633	0.0812212	0.405002	0.418994	0.45125	0.161993	0.130399	0.174585
Early lytic	ORF2	0.0415214	0.0329861	0.042101	0.73272	0.501504	0.468244	0.00727922	0.0106279	0.00886908	0.353799	0.218848	0.369335	ORF2	0.101017	0.0802512	0.102427	0.277328	0.189815	0.177227	0.0162584	0.0237379	0.0198095	0.165549	0.102403	0.172819	ORF2	0.0210068	0.0166885	0.0213	0.185009	0.126628	0.11823	0.00354254	0.00517222	0.00431627	0.107967	0.0667849	0.112708	ORF2	0.0420816	0.0334311	0.042669	0.219303	0.1501	0.140146	0.00761996	0.0111254	0.00928424
Early lytic	K3	0.0391186	0.0449979	0.0405543	1.09606	0.881684	1.02337	0.0144579	0.0114461	0.0170392	0.421616	0.26906	0.669892	K3	0.0951711	0.109474	0.0986639	0.414851	0.33371	0.387338	0.0322923	0.0255653	0.0380577	0.197282	0.125899	0.313456	K3	0.0197912	0.0227656	0.0205175	0.276752	0.222622	0.258398	0.00703614	0.00557041	0.00829237	0.128663	0.082108	0.204428	K3	0.0396464	0.0456049	0.0411015	0.328053	0.263888	0.306296	0.0151347	0.0119819	0.0178368
Early lytic	ORF70	0.0132579	0.0167233	0.013139	0.299024	0.316293	0.311938	0.00716906	0.0153141	0.0105399	0.115743	0.0861503	0.061002	ORF70	0.032255	0.0406857	0.0319657	0.113178	0.119714	0.118066	0.0160124	0.0342046	0.0235412	0.0541586	0.0403114	0.028544	ORF70	0.00670754	0.00846074	0.00664737	0.0755024	0.0798628	0.0787633	0.00348893	0.00745281	0.00512938	0.0353209	0.0262902	0.0186157	ORF70	0.0134368	0.0169489	0.0133163	0.089498	0.0946666	0.0933633	0.00750465	0.0160309	0.0110332
Early lytic	K4	0.0178863	0.021808	0.0155171	1.41748	1.46037	1.34288	0.0120152	0.0138305	0.0129222	0.387697	0.470087	0.525586	K4	0.0435153	0.0530563	0.0377512	0.536506	0.552738	0.50827	0.0268364	0.0308911	0.0288624	0.181411	0.219963	0.245932	K4	0.00904916	0.0110332	0.0078505	0.357909	0.368738	0.339073	0.00584736	0.00673083	0.0062888	0.118312	0.143455	0.160391	K4	0.0181276	0.0221022	0.0157264	0.424254	0.437089	0.401925	0.0125776	0.0144779	0.0135271
Early lytic	K4.1	0.00261676	0.0030184	0.00402164	0.143223	0.104483	0.0971484	0.00306903	0.000930311	0.00158204	0.0309911	0.0610443	0.0552072	K4.1	0.00636628	0.00734341	0.00978418	0.0542086	0.0395458	0.0367698	0.00685481	0.00207789	0.00353355	0.0145014	0.0285638	0.0258325	K4.1	0.00132389	0.00152709	0.00203466	0.0361632	0.0263814	0.0245296	0.00149359	0.000452749	0.000769922	0.00945745	0.0186286	0.0168474	K4.1	0.00265207	0.00305912	0.0040759	0.0428667	0.0312717	0.0290766	0.0032127	0.000973859	0.00165609
Early lytic	K4.2	0.00921372	0.00519378	0.0169215	0.0999488	0.110593	0.0944918	0.0104236	0.00509748	0.00575089	0.0665231	0.0323745	0.0539213	K4.2	0.0224159	0.0126359	0.041168	0.0378298	0.0418586	0.0357644	0.0232816	0.0113854	0.0128448	0.0311275	0.0151487	0.0252309	K4.2	0.00466147	0.00262767	0.00856103	0.0252367	0.0279243	0.0238588	0.00507281	0.00248076	0.00279875	0.0203006	0.00987959	0.016455	K4.2	0.00933803	0.00526385	0.0171498	0.0299147	0.0331006	0.0282815	0.0109116	0.00533609	0.00602009
Early lytic	K5	0.00708017	0.0115257	0.00967851	0.224897	0.210856	0.226147	0.0194916	0.0258087	0.0085551	0.234718	0.154213	0.11875	K5	0.0172252	0.0280407	0.0235467	0.0851215	0.0798074	0.0855948	0.0435354	0.0576448	0.0191082	0.109829	0.0721595	0.0555655	K5	0.00358205	0.00583117	0.00489661	0.0567855	0.0532405	0.0571013	0.0094859	0.0125602	0.00416346	0.071628	0.0470607	0.0362385	K5	0.00717569	0.0116812	0.00980908	0.0673116	0.0631095	0.0676859	0.0204041	0.0270168	0.00895556
Early lytic	K6	0.0137922	0.0149574	0.0152611	0.301313	0.313891	0.291655	0.00211079	0.000822327	0.00992994	0.114944	0.131944	0.165626	K6	0.0335549	0.0363895	0.0371284	0.114044	0.118805	0.110389	0.00471454	0.0018367	0.0221789	0.0537845	0.0617393	0.0774996	K6	0.00697786	0.00756733	0.00772098	0.0760803	0.0792561	0.0736417	0.00102725	0.000400198	0.00483255	0.0350769	0.0402649	0.0505434	K6	0.0139783	0.0151592	0.015467	0.090183	0.0939476	0.0872924	0.0022096	0.00086082	0.0103948
Early lytic	K7	0.0844944	0.0753108	0.0566021	1.49416	1.49105	0.642306	0.0321731	0.0484957	0.0632408	0.529609	0.435879	0.569197	K7	0.205565	0.183222	0.137706	0.565527	0.564352	0.243108	0.07186	0.108317	0.141251	0.247815	0.203956	0.266339	K7	0.042748	0.0381017	0.0286365	0.377269	0.376486	0.16218	0.0156575	0.0236011	0.0307771	0.161619	0.133016	0.1737	K7	0.0856343	0.0763268	0.0573657	0.447202	0.446273	0.192243	0.0336792	0.0507658	0.0662011
Late lytic	ORF16	0.0181109	0.0412346	0.0230674	1.21448	0.694157	0.824353	0.0876562	0.0343392	0.0240303	0.341984	0.21794	0.261159	ORF16	0.0440616	0.100319	0.0561203	0.459669	0.262733	0.312011	0.195784	0.076698	0.0536727	0.160021	0.101978	0.122201	ORF16	0.00916277	0.0208617	0.0116704	0.30665	0.175272	0.208146	0.0426592	0.0167117	0.0116947	0.104362	0.0665078	0.0796969	ORF16	0.0183552	0.0417909	0.0233786	0.363493	0.207761	0.246729	0.0917594	0.0359466	0.0251552
Early lytic	ORF17	0.0380226	0.0286365	0.0279114	2.26158	2.67277	2.66906	0.0261871	0.0751543	0.019998	1.05995	1.00696	1.27633	ORF17	0.0925045	0.0696693	0.0679052	0.85599	1.01162	1.01022	0.05849	0.16786	0.0446664	0.495973	0.471174	0.59722	ORF17	0.0192366	0.014488	0.0141211	0.571041	0.674863	0.673928	0.0127443	0.036575	0.00973232	0.323462	0.307289	0.389492	ORF17	0.0385355	0.0290229	0.028288	0.676893	0.79996	0.798852	0.0274129	0.0786723	0.0209341
Late lytic	ORF18	0.020235	0.0294416	0.0301228	0.528265	0.41075	0.43177	0.00358453	0.0053287	0.0187106	0.272816	0.15921	0.121582	ORF18	0.0492295	0.071628	0.0732852	0.199944	0.155466	0.163421	0.0080062	0.0119019	0.0417909	0.127656	0.0744974	0.0568906	ORF18	0.0102374	0.0148953	0.0152399	0.133385	0.103713	0.10902	0.00174446	0.00259329	0.00910579	0.0832542	0.0485854	0.0371027	ORF18	0.020508	0.0298388	0.0305292	0.15811	0.122938	0.129229	0.00375232	0.00557814	0.0195865
Late lytic	ORF19	0.0289559	0.0350607	0.0191038	0.291857	0.177678	0.329953	0.017494	0.0104743	0.0362971	0.0651993	0.126833	0.114387	ORF19	0.0704462	0.0852986	0.0464772	0.110465	0.0672495	0.124885	0.0390735	0.0233948	0.0810712	0.030508	0.0593476	0.0535241	ORF19	0.0146495	0.0177382	0.0096651	0.0736928	0.0448629	0.0833119	0.00851369	0.00509748	0.0176645	0.0198966	0.0387051	0.0349072	ORF19	0.0293465	0.0355337	0.0193615	0.0873529	0.053179	0.0987552	0.0183128	0.0109646	0.0379962
Late lytic	ORF20	0.0156467	0.0208617	0.0199565	0.275158	0.299646	0.331328	0.0176034	0.0175669	0.0253653	0.0645696	0.103737	0.168404	ORF20	0.0380665	0.050754	0.0485517	0.104145	0.113414	0.125405	0.039318	0.0392363	0.0566545	0.0302134	0.0485405	0.0787997	ORF20	0.00791607	0.0105545	0.0100965	0.0694764	0.0756596	0.0836591	0.00856697	0.00854917	0.0123444	0.0197045	0.031657	0.0513913	ORF20	0.0158578	0.0211431	0.0202257	0.082355	0.0896843	0.0991667	0.0184274	0.0183892	0.0265527
Early lytic	ORF21	0.0225614	0.0253477	0.0236011	0.388863	0.391296	0.398688	0.00590437	0.00732477	0.0115417	0.251042	0.143886	0.311003	ORF21	0.0548892	0.061668	0.0574188	0.147181	0.148102	0.1509	0.0131877	0.0163602	0.0257789	0.117467	0.0673272	0.145524	ORF21	0.0114144	0.0128241	0.0119404	0.0981864	0.0988008	0.100667	0.00287345	0.00356471	0.00561694	0.0766095	0.0439092	0.0949075	ORF21	0.0228658	0.0256897	0.0239195	0.116387	0.117115	0.119328	0.00618076	0.00766765	0.012082
Late lytic	ORF22	0.0201232	0.0170983	0.0264241	0.444524	0.480408	0.495973	0.0174697	0.0254005	0.0275272	0.355027	0.143886	0.142595	ORF22	0.0489573	0.0415983	0.0642868	0.168249	0.181831	0.187722	0.0390193	0.0567331	0.0614831	0.166124	0.0673272	0.0667232	ORF22	0.0101808	0.0086505	0.0133687	0.112241	0.121301	0.125231	0.00850189	0.0123615	0.0133965	0.108342	0.0439092	0.0435153	ORF22	0.0203946	0.017329	0.0267806	0.133046	0.143786	0.148445	0.0182875	0.0265895	0.0288157
Late lytic	ORF23	0.0260784	0.0372401	0.0152505	0.411891	0.293887	0.303619	0.0361215	0.0198324	0.0307558	0.364502	0.058517	0.516557	ORF23	0.0634457	0.0906007	0.0371027	0.155897	0.111234	0.114917	0.0806788	0.0442964	0.0686943	0.170558	0.0273813	0.241707	ORF23	0.0131938	0.0188407	0.00771563	0.104001	0.0742053	0.0766626	0.017579	0.00965171	0.0149677	0.111234	0.0178574	0.157636	ORF23	0.0264302	0.0377425	0.0154562	0.123279	0.0879605	0.0908733	0.0378123	0.0207607	0.0321954
Late lytic	ORF24	0.0291775	0.0459752	0.0290967	0.315417	0.402576	0.301522	0.0459752	0.0241807	0.0210797	0.0794946	0.110568	0.13167	ORF24	0.0709854	0.111852	0.0707889	0.119383	0.152372	0.114123	0.102688	0.0540086	0.0470825	0.0371971	0.0517368	0.0616111	ORF24	0.0147617	0.0232601	0.0147208	0.0796416	0.101649	0.076133	0.0223745	0.0117679	0.0102588	0.024259	0.0337415	0.0401813	ORF24	0.0295711	0.0465955	0.0294893	0.0944045	0.120491	0.0902456	0.0481273	0.0253126	0.0220665
Late lytic	ORF25	0.0206602	0.0201232	0.0230195	0.10111	0.10599	0.123536	0.0268674	0.0275272	0.0252076	0.242827	0.265356	0.256495	ORF25	0.0206602	0.0201232	0.0230195	0.10111	0.10599	0.123536	0.0268674	0.0275272	0.0252076	0.242827	0.265356	0.256495	ORF25	0.0206602	0.0201232	0.0230195	0.10111	0.10599	0.123536	0.0268674	0.0275272	0.0252076	0.242827	0.265356	0.256495	ORF25	0.0206602	0.0201232	0.0230195	0.10111	0.10599	0.123536	0.0268674	0.0275272	0.0252076
Late lytic	ORF26	0.0143083	0.0119653	0.0153141	0.316074	0.419963	0.368652	0.0310126	0.0215525	0.0160643	0.0827556	0.199022	0.309712	ORF26	0.0348105	0.0291102	0.0372573	0.119631	0.158952	0.139532	0.069268	0.0481384	0.0358802	0.038723	0.0931264	0.14492	ORF26	0.00723897	0.00605356	0.00774779	0.0798074	0.106039	0.0930833	0.0150928	0.0104888	0.00781792	0.0252542	0.0607348	0.0945137	ORF26	0.0145014	0.0121267	0.0155207	0.094601	0.125695	0.110338	0.0324643	0.0225614	0.0168163
Late lytic	ORF28	0.0202772	0.0389023	0.0255063	0.289038	0.226618	0.318714	0.0132029	0.01418	0.0160309	0.235044	0.208627	0.0577514	ORF28	0.049332	0.0946448	0.0620539	0.109399	0.085773	0.120631	0.0294893	0.0316716	0.0358057	0.109982	0.0976209	0.027023	ORF28	0.0102588	0.0196817	0.0129043	0.0729811	0.0572201	0.080474	0.00642539	0.0069009	0.00780168	0.0717273	0.063666	0.0176238	ORF28	0.0205507	0.0394272	0.0258505	0.0865094	0.0678268	0.0953912	0.0138209	0.0148438	0.0167813
Late lytic	ORF29	0.0632847	0.0532528	0.0436765	0.57928	0.299646	0.297783	0.0408081	0.0680623	0.035085	0.195874	0.255784	0.37579	ORF29	0.153964	0.129558	0.10626	0.219253	0.113414	0.112708	0.0911466	0.15202	0.0783639	0.0916535	0.119687	0.17584	ORF29	0.0320174	0.026942	0.0220971	0.146266	0.0756596	0.0751891	0.0198599	0.0331235	0.0170747	0.0597742	0.0780567	0.114678	ORF29	0.0641385	0.0539712	0.0442657	0.173379	0.0896843	0.0891266	0.0427184	0.0712483	0.0367274
Late lytic	ORF30	0.0418973	0.0527751	0.0322178	0.644983	0.426712	0.377182	0.0287958	0.0188277	0.017277	0.15921	0.288771	0.240649	ORF30	0.101931	0.128396	0.078382	0.244121	0.161507	0.14276	0.0643165	0.0420524	0.038589	0.0744974	0.135122	0.112604	ORF30	0.0211969	0.0267003	0.0162998	0.162856	0.107743	0.095237	0.0140139	0.00916277	0.00840813	0.0485854	0.0881233	0.0734378	ORF30	0.0424625	0.053487	0.0326524	0.193044	0.127715	0.112891	0.0301437	0.019709	0.0180858
Late lytic	ORF31	0.0106426	0.0245013	0.012595	0.232505	0.208676	0.242547	0.0091374	0.0196	0.012508	0.134344	0.0903081	0.174101	ORF31	0.0258923	0.0596087	0.0306423	0.0880012	0.0789819	0.0918018	0.0204088	0.0437775	0.0279372	0.0628621	0.042257	0.0814655	ORF31	0.0053844	0.0123958	0.00637217	0.0587066	0.0526898	0.0612421	0.00444685	0.00953864	0.00608722	0.0409971	0.027559	0.0531299	ORF31	0.0107862	0.0248318	0.012765	0.0695889	0.0624567	0.0725943	0.00956513	0.0205175	0.0130935
Late lytic	ORF32	0.0224366	0.041149	0.0618964	0.334559	0.282306	0.348042	0.0115018	0.0180482	0.0183637	0.0647489	0.0744286	0.120491	ORF32	0.0545857	0.100111	0.150587	0.126628	0.106851	0.131731	0.0256897	0.0403114	0.0410161	0.0302973	0.0348266	0.0563802	ORF32	0.0113513	0.0208184	0.0313151	0.0844749	0.0712813	0.0878793	0.00559751	0.00878343	0.00893696	0.0197592	0.0227131	0.0367698	ORF32	0.0227393	0.0417041	0.0627315	0.100134	0.0844944	0.104169	0.0120402	0.0188931	0.0192233
Late lytic	ORF33	0.0171102	0.0148335	0.0117272	0.30027	0.226932	0.256198	0.00435836	0.0239638	0.012709	0.173499	0.116145	0.0850232	ORF33	0.0416271	0.0360881	0.0285309	0.11365	0.0858919	0.0969689	0.00973457	0.0535241	0.0283862	0.0811837	0.0543466	0.039784	ORF33	0.0086565	0.00750465	0.00593309	0.0758171	0.0572995	0.0646891	0.00212106	0.0116623	0.00618505	0.052946	0.0354435	0.0259462	ORF33	0.017341	0.0150336	0.0118854	0.089871	0.0679209	0.0766803	0.00456237	0.0250855	0.013304
Late lytic	ORF34	0.00195313	0.0031905	0.00204881	0.0217225	0.0295506	0.0258684	0.00194502	0.00210349	0.000703579	0.0105691	0.0146495	0.0118662	ORF34	0.00475172	0.00776212	0.00498451	0.00822178	0.0111847	0.00979096	0.00434428	0.00469823	0.00157147	0.0049455	0.00685481	0.00555242	ORF34	0.000988138	0.00161416	0.00103655	0.00548485	0.00746142	0.00653167	0.000946572	0.00102369	0.000342407	0.00322534	0.00447055	0.00362116	ORF34	0.00197947	0.00323355	0.00207645	0.00650155	0.00884452	0.00774242	0.00203607	0.00220195	0.000736514
Early lytic	ORF35	0.0128241	0.0118415	0.0135929	0.161246	0.192821	0.190562	0.00924571	0.00611259	0.00658774	0.0949295	0.0759398	0.0819564	ORF35	0.0311995	0.0288091	0.03307	0.0610302	0.0729811	0.0721262	0.0206507	0.0136527	0.014714	0.0444194	0.0355337	0.038349	ORF35	0.00648805	0.00599095	0.00687702	0.0407139	0.0486865	0.0481162	0.00449956	0.00297478	0.00320602	0.0289693	0.0231743	0.0250103	ORF35	0.0129971	0.0120013	0.0137763	0.0482609	0.0577114	0.0570353	0.00967851	0.00639872	0.00689612
Late lytic	ORF36	0.0128865	0.010957	0.0103876	0.0549019	0.0590876	0.0494461	0.0182242	0.0153459	0.0104598	0.137262	0.215088	0.171467	ORF36	0.0128865	0.010957	0.0103876	0.0549019	0.0590876	0.0494461	0.0182242	0.0153459	0.0104598	0.137262	0.215088	0.171467	ORF36	0.0128865	0.010957	0.0103876	0.0549019	0.0590876	0.0494461	0.0182242	0.0153459	0.0104598	0.137262	0.215088	0.171467	ORF36	0.0128865	0.010957	0.0103876	0.0549019	0.0590876	0.0494461	0.0182242	0.0153459	0.0104598
Late lytic	ORF37	0.0112028	0.0163678	0.0207032	0.269309	0.234447	0.250231	0.0194512	0.00613381	0.0181738	0.131488	0.120074	0.0918867	ORF37	0.027255	0.0398208	0.0503685	0.101931	0.0887362	0.0947104	0.043445	0.0137001	0.0405918	0.0615257	0.0561852	0.0429956	ORF37	0.00566778	0.00828088	0.0104743	0.0679994	0.059197	0.0631824	0.00946619	0.00298511	0.00884452	0.0401256	0.0366426	0.0280407	ORF37	0.0113539	0.0165886	0.0209825	0.0806043	0.0701701	0.0748943	0.0203617	0.00642094	0.0190245
Late lytic	ORF38	0.0416079	0.0458479	0.058517	1.63618	1.26254	1.79917	0.0402742	0.0079988	0.0258266	1.07252	0.832776	0.734584	ORF38	0.101227	0.111543	0.142365	0.619281	0.477862	0.680972	0.0899541	0.0178657	0.0576847	0.501852	0.389672	0.343727	ORF38	0.0210505	0.0231957	0.0296053	0.41313	0.318787	0.454284	0.0196	0.00389274	0.0125689	0.327296	0.254135	0.22417	ORF38	0.0421692	0.0464665	0.0593065	0.48971	0.37788	0.538493	0.0421595	0.00837323	0.0270355
Late lytic	ORF39	0.0232601	0.0287958	0.0237324	0.240871	0.285455	0.257266	0.00969193	0.0264425	0.0118415	0.089436	0.0613412	0.076521	ORF39	0.056589	0.0700567	0.0577381	0.0911677	0.108042	0.0973731	0.0216473	0.0590603	0.0264486	0.0418489	0.0287028	0.0358057	ORF39	0.0117679	0.0145685	0.0120068	0.060819	0.0720762	0.0649587	0.00471672	0.0128686	0.00576286	0.0272928	0.0187193	0.0233516	ORF39	0.0235739	0.0291842	0.0240525	0.0720929	0.0854367	0.0769999	0.0101456	0.0276802	0.0123958
Late lytic	ORF40	0.0127974	0.013443	0.0123017	0.189377	0.173179	0.197967	0.0238974	0.0223745	0.0130935	0.0960547	0.0910624	0.257563	ORF40	0.0311347	0.0327053	0.0299286	0.0716776	0.0655467	0.0749289	0.0533759	0.0499744	0.029245	0.0449459	0.0426099	0.120519	ORF40	0.00647457	0.00680118	0.00622375	0.047817	0.043727	0.049986	0.01163	0.0108889	0.00637217	0.0293126	0.0277892	0.0785996	ORF40	0.0129701	0.0136244	0.0124676	0.0566806	0.0518325	0.0592517	0.0250161	0.0234219	0.0137065
Late lytic	ORF42	0.0170628	0.033843	0.0214333	0.29348	0.228828	0.244912	0.0249814	0.0177997	0.0209777	0.191047	0.104169	0.202501	ORF42	0.0415118	0.082336	0.0521448	0.11108	0.0866094	0.092697	0.0557971	0.0397565	0.0468546	0.0893947	0.0487428	0.0947542	ORF42	0.00863254	0.0171221	0.0108437	0.0741025	0.0577781	0.0618393	0.0121576	0.00866251	0.0102091	0.0583011	0.0317889	0.0617964	ORF42	0.017293	0.0342995	0.0217225	0.0878387	0.0684882	0.0733022	0.0261508	0.018633	0.0219597
Late lytic	ORF43	0.0661094	0.0586388	0.0577514	0.41075	0.228669	0.192021	0.0469738	0.079055	0.0658351	0.113913	0.159762	0.148651	ORF43	0.160836	0.142661	0.140502	0.155466	0.0865493	0.0726782	0.104918	0.176573	0.147045	0.053302	0.074756	0.0695567	ORF43	0.0334465	0.0296669	0.029218	0.103713	0.0577381	0.0484845	0.0228605	0.0384733	0.0320396	0.0347623	0.0487541	0.0453632	ORF43	0.0670013	0.0594299	0.0585305	0.122938	0.0684408	0.0574719	0.0491727	0.0827556	0.0689168
Late lytic	ORF44	0.0157993	0.0224056	0.024332	0.188722	0.178789	0.157927	0.020603	0.0238809	0.0212116	0.0637249	0.0933633	0.0561722	ORF44	0.0384377	0.0545101	0.059197	0.0714296	0.0676703	0.0597742	0.0460177	0.053339	0.0473771	0.0298181	0.0436866	0.0262841	ORF44	0.00799326	0.0113356	0.0123102	0.0476515	0.0451436	0.0398761	0.0100268	0.011622	0.010323	0.0194467	0.0284913	0.0171419	ORF44	0.0160124	0.0227078	0.0246603	0.0564845	0.0535118	0.0472677	0.0215675	0.0249988	0.0222046
Early lytic	ORF45	0.00162764	0.00147405	0.00274686	0.0519164	0.0501479	0.0467897	0.00262949	0.00220807	0.00263132	0.00817254	0.0147822	0.0235032	ORF45	0.00395986	0.00358619	0.00668279	0.0196499	0.0189806	0.0177095	0.00587308	0.00493181	0.00587715	0.00382409	0.00691686	0.0109976	ORF45	0.000823468	0.00074576	0.00138971	0.0131087	0.0126622	0.0118142	0.00127968	0.00107459	0.00128057	0.00249398	0.00451101	0.00717238	ORF45	0.0016496	0.00149394	0.00278392	0.0155386	0.0150093	0.0140042	0.00275258	0.00231143	0.00275449
Early lytic	ORF46	0.0297081	0.0482609	0.0262962	0.479078	0.472483	0.439012	0.034363	0.0427184	0.033377	0.197784	0.21198	0.177637	ORF46	0.0722763	0.117413	0.0639756	0.181327	0.178831	0.166162	0.0767512	0.0954132	0.074549	0.0925472	0.0991896	0.0831196	ORF46	0.0150301	0.0244165	0.013304	0.120965	0.1193	0.110849	0.0167233	0.0207895	0.0162434	0.0603571	0.0646891	0.0542086	ORF46	0.0301089	0.048912	0.026651	0.143388	0.141414	0.131397	0.0359715	0.044718	0.0349394
Early lytic	ORF47	0.0113042	0.00988187	0.00985451	0.0705277	0.0527873	0.0622119	0.00732985	0.0183128	0.0237488	0.0682513	0.0883883	0.0521207	ORF47	0.0275017	0.0240414	0.0239749	0.0266941	0.0199795	0.0235467	0.0163715	0.0409025	0.053044	0.0319361	0.0413587	0.0243883	ORF47	0.00571908	0.0049995	0.00498566	0.017808	0.0133286	0.0157083	0.00356718	0.00891222	0.0115577	0.020828	0.0269731	0.0159055	ORF47	0.0114567	0.0100152	0.00998746	0.021109	0.0157993	0.01862	0.00767297	0.0191701	0.0248605
Late lytic	ORF48	0.0148643	0.0136118	0.0130121	0.149305	0.156728	0.14362	0.00971884	0.0167697	0.00974582	0.0895601	0.059871	0.0544094	ORF48	0.0361632	0.0331159	0.031657	0.0565107	0.0593202	0.0543591	0.0217074	0.0374558	0.0217677	0.0419069	0.0280148	0.0254592	ORF48	0.00752027	0.00688656	0.00658318	0.0376989	0.0395732	0.0362636	0.00472982	0.00816122	0.00474295	0.0273307	0.0182706	0.0166039	ORF48	0.0150649	0.0137954	0.0131877	0.044687	0.0469087	0.0429857	0.0101738	0.0175547	0.010202
Early lytic	ORF49	0.0158321	0.0156142	0.018136	0.0633286	0.0632408	0.0604548	0.0396647	0.0258445	0.0334002	0.156258	0.2283	0.164596	ORF49	0.0158321	0.0156142	0.018136	0.0633286	0.0632408	0.0604548	0.0396647	0.0258445	0.0334002	0.156258	0.2283	0.164596	ORF49	0.0158321	0.0156142	0.018136	0.0633286	0.0632408	0.0604548	0.0396647	0.0258445	0.0334002	0.156258	0.2283	0.164596	ORF49	0.0158321	0.0156142	0.018136	0.0633286	0.0632408	0.0604548	0.0396647	0.0258445	0.0334002
Early lytic	RTA	0.0227972	0.0198186	0.0212411	0.253666	0.225782	0.225469	0.010323	0.0125776	0.00798219	0.149581	0.138025	0.147317	RTA	0.0227972	0.0198186	0.0212411	0.253666	0.225782	0.225469	0.010323	0.0125776	0.00798219	0.149581	0.138025	0.147317	RTA	0.0227972	0.0198186	0.0212411	0.253666	0.225782	0.225469	0.010323	0.0125776	0.00798219	0.149581	0.138025	0.147317	RTA	0.0227972	0.0198186	0.0212411	0.253666	0.225782	0.225469	0.010323	0.0125776	0.00798219
Early lytic	K8	0.0216124	0.0220206	0.0182116	0.259775	0.262126	0.297989	0.014947	0.0141114	0.00997823	0.155933	0.134158	0.200963	K8	0.0525803	0.0535736	0.0443066	0.0983226	0.0992126	0.112787	0.0333848	0.0315183	0.0222868	0.0729642	0.062775	0.0940345	K8	0.0109343	0.0111408	0.00921372	0.0655921	0.0661859	0.0752412	0.00727418	0.0068675	0.00485605	0.0475855	0.0409403	0.061327	K8	0.0219039	0.0223177	0.0184573	0.0777507	0.0784545	0.0891884	0.0156467	0.0147719	0.0104453
Late lytic	K8.1	0.0085255	0.00721392	0.0102517	0.299439	0.280162	0.28309	0.0113749	0.0133594	0.00642985	0.135091	0.192243	0.215985	K8.1	0.0207415	0.0175506	0.0249411	0.113335	0.106039	0.107147	0.0254064	0.0298388	0.0143613	0.0632116	0.0899541	0.101063	K8.1	0.00431328	0.00364972	0.00518658	0.0756072	0.0707398	0.0714792	0.00553577	0.00650155	0.00312918	0.0412251	0.0586659	0.0659112	K8.1	0.00864052	0.00731125	0.01039	0.0896222	0.0838526	0.084729	0.0119074	0.0139848	0.00673083
Early lytic	ORF52	0.0464557	0.0307558	0.0342204	0.828362	0.62431	0.708251	0.0476626	0.038287	0.0395549	0.478968	0.835667	0.201381	ORF52	0.113021	0.0748251	0.0832542	0.313528	0.236296	0.268067	0.106456	0.0855157	0.0883475	0.224118	0.391025	0.0942302	ORF52	0.0235032	0.0155602	0.017313	0.209158	0.157636	0.178831	0.0231957	0.018633	0.01925	0.146165	0.255017	0.0614547	ORF52	0.0470825	0.0311707	0.0346821	0.247929	0.186856	0.21198	0.0498936	0.0400793	0.0414065
Early lytic	ORF53	0.0315766	0.0419845	0.0520124	0.350706	0.321599	0.348042	0.0773744	0.0755199	0.0759398	0.279515	0.0415502	0.210516	ORF53	0.0768222	0.102143	0.12654	0.132739	0.121722	0.131731	0.172819	0.168677	0.169615	0.130791	0.0194422	0.0985045	ORF53	0.0159754	0.0212411	0.0263145	0.0885519	0.0812024	0.0878793	0.0376554	0.0367529	0.0369572	0.0852986	0.0126797	0.0642423	ORF53	0.0320026	0.0425509	0.0527141	0.104966	0.0962546	0.104169	0.0809963	0.079055	0.0794946
Early lytic	ORF55	0.0227026	0.0218231	0.0274129	0.311075	0.419963	0.360816	0.0466493	0.0221584	0.0349394	0.173499	0.248962	0.26334	ORF55	0.0552327	0.053093	0.0666924	0.117739	0.158952	0.136566	0.104193	0.0494918	0.0780387	0.0811837	0.116494	0.123222	ORF55	0.0114858	0.0110409	0.0138689	0.0785452	0.106039	0.0911045	0.0227026	0.0107837	0.0170038	0.052946	0.0759749	0.0803625	ORF55	0.0230089	0.0221175	0.0277828	0.0931048	0.125695	0.107992	0.048833	0.0231957	0.036575
Early lytic	ORF56	0.040414	0.0336792	0.0312283	0.268749	0.291049	0.242715	0.0392817	0.0406388	0.0437674	0.14691	0.121161	0.204759	ORF56	0.0983226	0.0819374	0.0759749	0.101719	0.11016	0.0918655	0.0877373	0.0907684	0.0977563	0.0687419	0.0566937	0.0958109	ORF56	0.0204465	0.0170392	0.0157993	0.0678582	0.0734887	0.0612845	0.019117	0.0197774	0.0213	0.0448318	0.0369743	0.0624856	ORF56	0.0409593	0.0341335	0.0316496	0.0804368	0.0871111	0.0726446	0.0411205	0.0425411	0.0458161
Early lytic	ORF57	0.040386	0.0275463	0.0368804	0.284862	0.255135	0.226775	0.0512964	0.0472023	0.0321508	0.174464	0.187635	0.104966	ORF57	0.0982545	0.0670168	0.0897258	0.107818	0.0965665	0.0858324	0.114573	0.105428	0.0718102	0.0816351	0.0877981	0.0491159	ORF57	0.0204324	0.0139364	0.0186588	0.0719265	0.0644206	0.0572598	0.0249641	0.0229717	0.0156467	0.0532405	0.0572598	0.0320322	ORF57	0.0409309	0.0279179	0.037378	0.0852592	0.0763621	0.0678739	0.0536975	0.0494118	0.0336558
Early lytic	K9	0.0119902	0.0124994	0.00784506	0.0703812	0.0540461	0.075276	0.00444069	0.0132396	0.00799326	0.0363727	0.0693	0.0878996	K9	0.0291708	0.0304095	0.0190861	0.0266387	0.020456	0.0284913	0.00991847	0.0295711	0.0178533	0.0170195	0.0324269	0.04113	K9	0.00606616	0.00632377	0.00396902	0.017771	0.0136464	0.0190069	0.00216113	0.00644323	0.00389004	0.0110997	0.021148	0.026824	K9	0.012152	0.012668	0.0079509	0.0210651	0.016176	0.0225301	0.00464856	0.0138593	0.00836743
Early lytic	VIRF4	0.00618933	0.00794906	0.00670754	0.0865293	0.08623	0.101414	0.00589211	0.0138305	0.005452	0.0877778	0.0626735	0.0412918	VIRF4	0.0150579	0.0193391	0.0163187	0.0327506	0.0326373	0.0383845	0.0131603	0.0308911	0.0121773	0.041073	0.0293262	0.0193213	VIRF4	0.00313135	0.00402164	0.00339352	0.0218483	0.0217727	0.0256067	0.00286748	0.00673083	0.00265329	0.0267868	0.0191258	0.0126009	VIRF4	0.00627284	0.0080563	0.00679803	0.0258983	0.0258087	0.0303534	0.00616792	0.0144779	0.0057072
Late lytic	VIRF2	0.0151452	0.0143879	0.013499	0.11585	0.122032	0.112137	0.00302049	0.00857885	0.00766234	0.10988	0.0398576	0.0622406	VIRF2	0.0368464	0.0350041	0.0328416	0.0438484	0.0461882	0.0424429	0.0067464	0.0191612	0.0171141	0.051415	0.0186502	0.0291236	VIRF2	0.00766234	0.00727922	0.00682952	0.0292517	0.0308127	0.0283141	0.00146997	0.00417502	0.00372899	0.0335316	0.0121632	0.0189937	VIRF2	0.0153495	0.014582	0.0136812	0.034674	0.0365243	0.0335626	0.00316188	0.00898043	0.00802101
Early lytic	ORF58	0.0260784	0.0257372	0.0150928	2.73461	2.0425	2.34459	0.0109343	0.0143282	0.0115978	1.17936	0.926588	1.05482	ORF58	0.0634457	0.0626156	0.0367189	1.03503	0.773068	0.887406	0.0244221	0.0320026	0.0259043	0.551844	0.433569	0.493572	ORF58	0.0131938	0.0130211	0.00763583	0.690478	0.515722	0.591999	0.00532132	0.00697302	0.00564426	0.3599	0.282763	0.321896	ORF58	0.0264302	0.0260844	0.0152964	0.818469	0.61132	0.701736	0.0114461	0.0149989	0.0121407
Early lytic	ORF59	0.0283993	0.0326675	0.0331235	1.10906	1.15295	1.22972	0.00725907	0.0170747	0.00607458	0.516915	0.268129	0.456599	ORF59	0.0690922	0.0794762	0.0805856	0.419769	0.436383	0.46544	0.0162134	0.038137	0.0135678	0.241875	0.125463	0.213652	ORF59	0.014368	0.0165274	0.0167581	0.280033	0.291116	0.3105	0.00353273	0.00830963	0.00295628	0.157745	0.0818239	0.139339	ORF59	0.0287825	0.0331082	0.0335704	0.331941	0.345079	0.368057	0.00759887	0.0178739	0.00635893
Late lytic	ORF60	0.0199426	0.0212116	0.026278	0.814696	0.864737	0.913409	0.0153566	0.0186459	0.0250682	0.445964	0.298748	0.336808	ORF60	0.0485181	0.0516054	0.0639313	0.308356	0.327296	0.345718	0.0342995	0.0416463	0.0559908	0.208676	0.13979	0.157599	ORF60	0.0100895	0.0107315	0.0132947	0.205708	0.218343	0.230632	0.0074735	0.00907429	0.0121998	0.136093	0.0911677	0.102783	ORF60	0.0202117	0.0214978	0.0266325	0.243839	0.258816	0.273384	0.0160754	0.0195187	0.0262416
Early lytic	ORF61	0.0141407	0.0205175	0.0175182	0.363073	0.396759	0.404534	0.00259869	0.00490681	0.00451518	0.12526	0.127361	0.195467	ORF61	0.0344027	0.0499167	0.0426198	0.13742	0.15017	0.153113	0.00580428	0.0109596	0.0100848	0.0586117	0.0595949	0.0914631	ORF61	0.00715417	0.0103804	0.00886293	0.0916747	0.10018	0.102143	0.00126469	0.00238797	0.00219738	0.0382252	0.0388664	0.05965	ORF61	0.0143315	0.0207943	0.0177546	0.108668	0.11875	0.121077	0.00272033	0.0051365	0.00472654
Early lytic	ORF62	0.0165732	0.0164132	0.0186847	0.157709	0.152654	0.133724	0.00703614	0.00899912	0.00728932	0.161432	0.107172	0.1704	ORF62	0.0403208	0.0399314	0.0454576	0.0596914	0.0577781	0.0506135	0.0157155	0.0200999	0.016281	0.0755373	0.0501479	0.0797337	ORF62	0.00838485	0.00830387	0.00945308	0.0398208	0.0385444	0.0337649	0.00342424	0.00437955	0.00354745	0.0492636	0.0327053	0.0520004	ORF62	0.0167968	0.0166346	0.0189368	0.0472023	0.0456893	0.0400237	0.0073655	0.00942037	0.00763054
Late lytic	ORF63	0.00954526	0.0106132	0.0127709	0.17258	0.212323	0.169145	0.00251888	0.00348168	0.00230503	0.0748424	0.0910624	0.1568	ORF63	0.0232225	0.0258206	0.03107	0.0653199	0.0803625	0.06402	0.00562603	0.00777648	0.00514838	0.0350203	0.0426099	0.07337	ORF63	0.0048292	0.00536949	0.00646112	0.0435757	0.0536108	0.0427085	0.00122585	0.00169441	0.00112178	0.0228394	0.0277892	0.0478501	ORF63	0.00967403	0.0107564	0.0129432	0.0516531	0.0635484	0.0506252	0.00263679	0.00364466	0.00241293
Late lytic	ORF64	0.00679646	0.00970538	0.00979323	0.334559	0.414468	0.38086	0.00326432	0.00506578	0.00265697	0.264805	0.127892	0.256672	ORF64	0.016535	0.023612	0.0238258	0.126628	0.156873	0.144152	0.007291	0.0113146	0.00593446	0.123907	0.0598433	0.120102	ORF64	0.00343851	0.00491021	0.00495465	0.0844749	0.104652	0.0961657	0.00158863	0.00246534	0.00129306	0.0808094	0.0390284	0.0783277	ORF64	0.00688816	0.00983631	0.00992535	0.100134	0.124051	0.113992	0.00341713	0.00530291	0.00278135
Late lytic	ORF65	0.0111023	0.0117516	0.00670754	0.211442	0.204806	0.188853	0.00738084	0.00886293	0.00778008	0.117115	0.119659	0.117685	ORF65	0.0270105	0.0285902	0.0163187	0.080029	0.0775175	0.0714792	0.0164854	0.0197957	0.0173771	0.0548005	0.0559908	0.0550671	ORF65	0.00561694	0.00594544	0.00339352	0.0533883	0.0517129	0.0476846	0.00359199	0.00431328	0.00378629	0.0357396	0.0365159	0.0359134	ORF65	0.0112521	0.0119101	0.00679803	0.0632847	0.0612987	0.0565237	0.00772634	0.00927781	0.00814426
Early lytic	ORF66	0.0473005	0.0355995	0.0295029	0.595979	0.460839	0.433269	0.0127974	0.00886908	0.00671219	0.281265	0.247757	0.290377	ORF66	0.115077	0.0866094	0.0717771	0.225573	0.174424	0.163989	0.0285836	0.0198095	0.014992	0.131609	0.115931	0.135873	ORF66	0.0239306	0.0180107	0.0149263	0.150482	0.11636	0.109399	0.00622807	0.00431627	0.00326659	0.0858324	0.0756072	0.0886133	ORF66	0.0479387	0.0360798	0.0299009	0.178377	0.137929	0.129677	0.0133965	0.00928424	0.00702639
Early lytic	ORF67	0.0503453	0.0401905	0.0249468	0.809068	0.768615	0.849881	0.0214185	0.0177874	0.0226084	0.251913	0.441964	0.363997	ORF67	0.122484	0.0977789	0.0606927	0.306226	0.290914	0.321673	0.0478391	0.0397289	0.0504967	0.117875	0.206804	0.170322	ORF67	0.025471	0.0203335	0.0126213	0.204287	0.194072	0.214592	0.0104236	0.0086565	0.0110027	0.0768754	0.134872	0.11108	ORF67	0.0510245	0.0407328	0.0252834	0.242155	0.230047	0.25437	0.0224211	0.01862	0.0236667
Early lytic	ORF67A	0.0120402	0.0146495	0.0179484	0.572098	0.664957	0.692235	0.00792705	0.00639429	0.00523716	0.338681	0.180366	0.194521	ORF67A	0.0292923	0.0356406	0.0436664	0.216534	0.251681	0.262005	0.0177054	0.0142819	0.0116974	0.158476	0.0843969	0.0910204	ORF67A	0.00609144	0.0074116	0.00908058	0.144452	0.167899	0.174787	0.00385782	0.00311188	0.00254874	0.103354	0.0550416	0.0593613	ORF67A	0.0122026	0.0148472	0.0181906	0.171229	0.199022	0.207186	0.00829812	0.00669361	0.00548231
Late lytic	ORF68	0.0241807	0.0262962	0.0150301	0.682705	0.764895	0.65037	0.00807121	0.00889987	0.00725404	0.237665	0.282633	0.262429	ORF68	0.0588288	0.0639756	0.0365665	0.258398	0.289506	0.24616	0.0180274	0.0198782	0.0162022	0.111208	0.132249	0.122796	ORF68	0.0122337	0.013304	0.00760414	0.17238	0.193133	0.164216	0.00392797	0.00433125	0.00353028	0.0725272	0.0862499	0.0800845	ORF68	0.0245069	0.026651	0.0152329	0.204334	0.228933	0.194656	0.00844902	0.00931648	0.0075936
Early lytic	ORF69	0.0169567	0.0166885	0.011622	0.328356	0.215436	0.239042	0.0096718	0.00909318	0.0124994	0.189596	0.303128	0.331941	ORF69	0.0412537	0.0406012	0.0282749	0.12428	0.0815408	0.0904752	0.0216024	0.02031	0.0279179	0.0887157	0.14184	0.155322	ORF69	0.00857885	0.00844317	0.00587987	0.0829087	0.0543968	0.0603571	0.00470692	0.00442533	0.00608301	0.0578583	0.0925045	0.101297	ORF69	0.0171855	0.0169137	0.0117788	0.0982772	0.0644802	0.0715453	0.0101245	0.00951883	0.0130845
Latent	K12	0.15615	0.171705	0.201381	1.1829	1.20944	1.25295	0.384219	0.365768	0.28068	0.984184	0.914465	1.1479	K12	0.379893	0.417737	0.489936	0.447719	0.457761	0.474233	0.858169	0.816958	0.626911	0.460519	0.427896	0.537126	K12	0.0790002	0.0868699	0.101884	0.298679	0.305378	0.316366	0.186986	0.178006	0.136597	0.30034	0.279064	0.350301	K12	0.158256	0.174021	0.204098	0.354044	0.361985	0.37501	0.402204	0.382889	0.293819
Latent	K13	0.166662	0.163686	0.187115	2.88853	2.97385	3.09799	0.309927	0.278548	0.274333	2.09798	1.88557	2.15995	K13	0.40547	0.398228	0.45523	1.09328	1.12558	1.17256	0.692235	0.62215	0.612734	0.981686	0.882295	1.01068	K13	0.0843189	0.0828129	0.0946666	0.729342	0.750886	0.782231	0.15083	0.13556	0.133508	0.640232	0.575412	0.659144	K13	0.168911	0.165894	0.18964	0.864537	0.890076	0.927231	0.324435	0.291587	0.287175
Latent	ORF72	0.149685	0.163232	0.176532	2.20891	2.34784	2.36089	0.258279	0.262975	0.238986	1.55941	1.74473	1.66902	ORF72	0.364166	0.397125	0.429481	0.836053	0.888637	0.893579	0.576876	0.587367	0.533786	0.729679	0.816392	0.780967	ORF72	0.0757295	0.0825837	0.0893121	0.557741	0.59282	0.596117	0.125695	0.127981	0.116306	0.475879	0.532431	0.509328	ORF72	0.151704	0.165435	0.178913	0.661127	0.702709	0.706617	0.270369	0.275285	0.250173
Latent	LANA	0.220523	0.262793	0.241819	0.525951	0.531816	0.676893	0.215536	0.276241	0.297508	0.774319	0.886382	0.705149	LANA	0.220523	0.262793	0.241819	0.525951	0.531816	0.676893	0.215536	0.276241	0.297508	0.774319	0.886382	0.705149	LANA	0.220523	0.262793	0.241819	0.525951	0.531816	0.676893	0.215536	0.276241	0.297508	0.774319	0.886382	0.705149	LANA	0.220523	0.262793	0.241819	0.525951	0.531816	0.676893	0.215536	0.276241	0.297508
Early lytic	K14	0.0454052	0.0392001	0.0484621	0.0621975	0.0667078	0.0747906	0.184411	0.123108	0.199851	0.254546	0.173981	0.205898	K14	0.0454052	0.0392001	0.0484621	0.0621975	0.0667078	0.0747906	0.184411	0.123108	0.199851	0.254546	0.173981	0.205898	K14	0.0454052	0.0392001	0.0484621	0.0621975	0.0667078	0.0747906	0.184411	0.123108	0.199851	0.254546	0.173981	0.205898	K14	0.0454052	0.0392001	0.0484621	0.0621975	0.0667078	0.0747906	0.184411	0.123108	0.199851
Late lytic	ORF74	0.019915	0.0356489	0.0170983	0.310644	0.213356	0.232666	0.0230674	0.0309268	0.0203476	0.155071	0.314471	0.154963	ORF74	0.0484509	0.0867295	0.0415983	0.117576	0.0807534	0.0880622	0.051522	0.0690762	0.0454471	0.0725608	0.147147	0.0725105	ORF74	0.0100755	0.0180357	0.0086505	0.0784364	0.0538715	0.0587473	0.0112261	0.015051	0.00990244	0.0473224	0.095966	0.0472896	ORF74	0.0201837	0.0361298	0.017329	0.0929759	0.0638575	0.0696371	0.0241472	0.0323745	0.0213
Late lytic	ORF75	0.034363	0.03842	0.0514031	0.708251	0.708251	0.767019	0.0451541	0.046617	0.023244	0.227667	0.262793	0.32019	ORF75	0.0836012	0.0934713	0.125058	0.268067	0.268067	0.29031	0.100854	0.104121	0.0519164	0.10653	0.122966	0.149823	ORF75	0.0173852	0.0194377	0.0260062	0.178831	0.178831	0.193669	0.0219749	0.0226868	0.011312	0.0694764	0.0801956	0.0977111	ORF75	0.0348266	0.0389383	0.0520966	0.21198	0.21198	0.229569	0.0472677	0.0487992	0.024332
Late lytic	K15	0.0367783	0.0427184	0.0366511	0.333171	0.33642	0.365599	0.0787269	0.068346	0.0516174	0.377618	0.272816	0.284401	K15	0.0894774	0.103929	0.0891678	0.126102	0.127332	0.138376	0.17584	0.152654	0.11529	0.176695	0.127656	0.133077	K15	0.0186071	0.0216124	0.0185428	0.0841243	0.0849446	0.0923123	0.0383136	0.0332616	0.0251203	0.115236	0.0832542	0.0867896	K15	0.0372745	0.0432947	0.0371456	0.0997182	0.100691	0.109424	0.0824121	0.0715453	0.0540336
Constitutive	GFP	4.27226	4.48156	3.95863	2.74157	3.10372	2.95058	8.45029	8.59204	9.05679	0.604997	0.939523	0.756284	GFP	4.27226	4.48156	3.95863	2.74157	3.10372	2.95058	8.45029	8.59204	9.05679	0.604997	0.939523	0.756284	GFP	4.27226	4.48156	3.95863	2.74157	3.10372	2.95058	8.45029	8.59204	9.05679	0.604997	0.939523	0.756284	GFP	4.27226	4.48156	3.95863	2.74157	3.10372	2.95058	8.45029	8.59204	9.05679
*GFP, LANA, RTA, ORF36, ORF25, ORF49, K2, K14 were normalized to viral DNA amplified by their dedicated primers
[truncated: 133 more columns]
