# Supplementary material for: Kaposi’s sarcoma herpesvirus latency-associated nuclear antigen broadly regulates viral gene expression and is essential for lytic infection
Source: PLoS Pathog. 2024 Jan 17;20(1):e1011907. doi: 10.1371/journal.ppat.1011907 (PMC10793894; doi:10.1371/journal.ppat.1011907)
Supplement: S4 Table — (XLSX) [file ppat.1011907.s006.xlsx]

## Sheet: 293
Heatmap Ct values of qPCR for viral cDNA, using the primers for each viral gene at the stated time points
cDNA	KSHV 24 hpi			KSHV ∆LANA 24 hpi			KSHV 72 hpi			KSHV ∆LANA 72 hpi
K1	32.963	33.483	33.425	33.703	32.792	33.192	31.833	31.284	31.278	35.839	35.631	36.673
ORF4	29.842	29.389	29.892	28.956	29.39	29.969	27.282	26.913	27.188	32.04	31.876	31.785
ORF6	29.88	30.308	29.79	30.513	30.508	30.42	25.256	25.379	26.133	32.826	33.08	33.566
ORF7	31.683	31.834	31.096	31.816	31.691	31.668	26.853	26.739	27.233	35.793	35.495	35.621
ORF8	31.681	31.517	31.84	30.606	30.532	30.597	26.767	26.84	27.128	34.658	33.718	33.707
ORF9	31.055	30.786	30.9	30.579	30.44	30.871	26.484	26.715	26.807	33.99	34.62	34.144
ORF10	29.978	29.722	29.828	29.799	29.326	29.871	25.238	25.191	25.37	32.409	33.661	33.018
ORF11	27.415	27.492	27.269	27.398	27.954	27.733	23.412	23.364	23.314	30.182	30.589	30.594
ORF2	31.88	31.669	31.717	31.325	30.88	30.746	27.938	27.629	27.779	34.567	35.027	34.003
K3	30.736	30.68	30.173	30.583	30.905	31.074	25.865	25.394	25.755	33.607	34.36	34.501
ORF70	32.883	33.18	32.908	32.079	33.719	32.338	27.632	28.49	29.35	34.862	35.415	35.843
K4	27.26	26.904	27.11	27.69	27.354	27.344	22.356	22.587	22.946	31.034	31.423	30.446
K4.1	31.702	32.211	32.126	33.647	33.486	33.548	26.608	26.564	27.07	35.124	34.522	35.647
K4.2	34.311	35.503	35.529	33.895	33.725	34.511	31.782	32.205	32.662	38.115	37.522	38.161
K5	29.727	29.32	29.313	30.201	30.523	30.219	24.416	24.55	24.678	33.781	33.863	32.383
K6	30.997	31.242	31.707	31.916	31.157	31.903	26.864	27.18	26.908	35.517	36.007	36.284
K7	32.196	31.726	31.865	31.47	31.318	31.257	28.53	28.137	27.959	33.784	33.195	33.624
ORF16	31.034	30.328	30.866	31.424	31.516	31.615	26.897	26.714	27.082	34.757	33.789	34.688
ORF17	26.92	26.678	26.57	27.578	27.394	27.394	22.486	22.729	23.048	30.635	31.092	31.165
ORF18	30.711	30.264	30.396	31.19	31.011	31.416	26.501	26.638	26.817	34.09	34.489	33.574
ORF19	29.75	29.765	29.322	31.071	30.381	29.97	25.694	25.844	25.917	33.007	33.746	33.34
ORF20	29.752	29.722	29.53	29.609	30.344	29.982	26.327	26.384	26.472	33.935	33.559	34.679
ORF21	28.927	28.695	28.887	30.077	29.877	29.906	25.002	24.937	24.995	34.096	33.767	34.198
ORF22	27.333	27.765	27.72	28.833	28.714	28.819	23.611	23.619	23.664	31.795	32.07	32.227
ORF23	27.751	27.606	27.64	29.008	28.983	28.684	23.942	23.666	23.714	31.38	31.269	31.592
ORF24	27.805	27.778	27.719	30.521	30.127	29.941	24.27	23.822	24.208	31.827	31.889	32.242
ORF26	26.257	25.978	25.991	27.285	27.712	27.236	22.154	22.362	22.879	30.887	31.269	30.902
ORF28	30.239	30.524	29.836	30.983	30.461	31.4	26.444	26.052	26.828	33.981	34.477	34.277
ORF29	28.719	28.255	28.652	29.633	29.727	29.261	24.811	24.789	25.389	32.93	33.927	32.907
ORF30	30.097	29.85	29.51	30.255	30.37	30.056	25.596	25.789	25.792	33.312	34.23	33.577
ORF31	28.872	28.889	29.347	30.23	29.451	29.951	25.4	25.313	25.219	32.206	32.356	32.795
ORF32	31.009	30.76	31.2	31.942	32.382	32.052	27.811	27.549	27.542	34.737	35.441	34.717
ORF33	28.585	29.024	28.624	28.779	28.959	29.146	24.897	24.892	24.872	31.599	31.134	32.301
ORF34	32.275	32.327	32.204	32.681	32.686	33.578	28.01	28.261	28.367	37.731	38.246	37.604
ORF35	29.296	28.864	29.149	29.957	29.957	30.065	24.826	24.958	25.252	33.34	32.718	33.02
ORF37	28.165	28.017	28.106	29.283	28.76	28.915	23.518	23.464	23.626	31.731	31.875	30.638
ORF38	26.861	27.018	26.785	27.466	27.687	27.678	22.795	22.741	22.964	30.436	30.709	30.82
ORF39	30.665	30.629	30.953	31.077	31.155	31.808	27.234	27.384	27.12	33.897	34.173	34.284
ORF40	30.319	30.462	30.554	30.959	31.38	31.615	26.674	26.678	26.74	34.477	33.892	34.631
ORF42	28.684	28.752	28.414	28.812	28.52	28.412	26.49	25.882	25.575	30.25	30.235	31.243
ORF43	29.518	29.674	29.488	31.399	31.831	31.588	27.052	26.789	26.67	34.127	33.409	33.158
ORF44	31.369	31.004	31.714	32.671	32.205	32.717	27.758	27.688	27.975	34.975	35.215	34.795
ORF45	33.139	32.569	32.141	33.494	33.137	33.342	27.635	27.961	28.364	37.262	36.615	36.178
ORF46	29.787	29.938	29.135	30.409	30.206	30.118	25.856	25.885	26.332	33.026	34.862	33.869
ORF47	28.965	28.992	29.095	29.461	30.469	30.473	25.596	25.696	25.821	31.97	32.667	32.964
ORF48	30.177	29.224	29.164	30.286	30.516	30.33	26.64	26.607	26.542	33.216	34.444	33.401
K8	28.807	29.076	28.65	29.681	29.594	29.885	25.131	25.079	25.081	32.402	32.745	31.663
K8.1	29.621	30.165	30.374	29.775	30.028	30.611	27.22	27.181	27.25	34.814	34.369	33.235
ORF52	28.96	28.67	28.81	29.378	29.452	29.608	25.024	25.208	25.268	32.55	33.08	32.492
ORF53	28.973	28.68	28.85	29.995	30.342	29.844	25.781	26.002	26.366	33.515	34.538	33.172
ORF55	28.552	28.117	28.35	29.758	29.344	29.397	24.896	25.144	25.033	31.47	32.133	31.972
ORF56	29.632	29.263	29.423	30.835	31.551	30.53	26.353	26.289	26.35	33.661	33.892	33.42
ORF57	27.385	27.455	27.69	29.371	29.312	29.505	24.236	24.195	24.134	31.94	32.297	32.915
K9	29.246	28.834	28.819	31.256	31.977	30.93	25.598	25.405	25.287	34.385	35.543	35.049
VIRF4	26.877	27.23	27.149	28.971	28.716	29.105	23.803	23.739	23.691	30.89	31.605	31.345
VIRF2	27.808	27.365	27.698	28.115	28.886	28.366	23.361	23.669	23.882	31.455	31.381	31.176
ORF58	27.315	26.853	27.243	27.309	27.365	27.644	23.062	23.099	23.519	31.094	30.526	30.249
ORF59	28.193	28.365	28.09	28.798	28.569	28.557	24.041	24.019	24.247	32.561	31.654	32.012
ORF60	27.641	27.798	27.784	28.595	28.408	28.527	23.922	23.985	24.233	31.891	32.04	32.867
ORF61	29.13	28.439	28.85	29.838	29.327	29.488	24.775	24.856	24.816	33.513	33.595	32.931
ORF62	28.547	28.713	28.561	29.657	29.759	29.626	25.309	25.3	25.344	33.076	32.58	32.865
ORF63	28.266	28.479	28.717	29.115	29.231	29.248	24.934	25.357	25.086	31.693	31.73	32.215
ORF64	27.972	27.95	28.252	28.258	28.593	28.27	24.925	25.019	24.792	30.844	31.298	31.322
ORF65	28.973	28.942	28.679	28.885	28.9	27.973	24.794	24.739	24.975	31.639	31.707	31.856
ORF66	29.879	29.509	29.301	29.521	30.1	29.565	26.392	25.726	26.376	32.957	32.995	32.916
ORF67	30.342	30.616	30.852	29.742	29.734	29.513	26.805	26.793	27.242	32.557	32.593	32.2
ORF67A	32.027	31.797	31.136	30.723	30.317	30.656	28.373	28.57	28.705	34.36	35.527	34.758
ORF68	31.504	30.404	30.367	30.045	30.106	30.096	27.228	26.998	27.081	32.943	33.254	32.279
ORF69	29.868	29.418	29.373	29.425	29.49	29.213	25.346	25.525	25.541	32.08	32.03	31.955
K12	29.505	29.826	29.141	28.127	28.449	28.542	25.723	25.412	25.272	31.628	31.577	32.114
K13	26.913	26.721	26.783	26.133	25.931	26.185	25.455	25.169	25.5	28.846	29.143	28.812
ORF72	27.4	27.181	26.722	25.66	25.807	25.461	24.814	25.213	25.525	28.995	28.989	28.5
ORF74	31.808	31.136	30.676	30.508	30.977	30.729	27.351	27.195	27.239	33.513	35.35	33.218
ORF75	29.17	29.436	29.141	28.692	28.502	28.227	25.805	26.045	26.216	31.622	31.95	31.949
K15	28.565	28.717	28.516	27.619	27.743	27.745	25.038	25.223	25.162	30.802	30.648	30.872
20ul of 200 ul of total RNA was reverse transcribed to cDNA. The RT reaction was diluted to 160 ul with water and 2ul used for qPCR.

## Sheet: 293FRT
Heatmap Ct values of qPCR for viral cDNA, using the primers for each viral gene at the stated time points
cDNA	293FRT 24 hpi			293FRT-LANA 24 hpi			293FRT 72 hpi			293FRT-LANA 72 hpi
K1	32.275	32.231	31.726	31.692	31.717	31.491	34.042	34.053	32.876	30.013	30.027	30.164
ORF4	30.338	30.26	30.575	29.139	29.087	28.877	31.863	30.944	31.544	27.953	28.082	27.817
ORF6	33.631	32.738	32.319	30.284	30.169	30.918	33.425	33.696	32.415	29.812	29.321	29.325
ORF7	32.448	32.321	32.178	30.99	31.23	31.206	34.391	34.846	34.586	30.388	30.123	29.901
ORF8	32.137	32.545	31.629	29.242	29.376	29.573	34.035	32.33	33.725	28.767	28.245	27.972
ORF9	31.602	32.554	31.41	29.828	29.97	30.293	32.466	34.445	33.108	29.041	29.289	28.836
ORF10	31.793	31.19	31.373	29.333	29.206	28.897	32.728	33.303	33.437	28.23	28.078	28.178
ORF11	30.542	30.136	29.877	26.134	26.205	26.35	30.135	30.505	30.194	25.519	25.466	25.512
ORF2	30.298	31.154	31.137	30.333	31.004	30.828	34.649	34.158	34.885	31.267	31.293	31.399
K3	30.79	30.887	30.816	28.464	28.459	28.792	32.908	33.822	32.839	28.174	28.104	27.602
ORF70	32.068	32.259	32.703	31.336	30.63	30.859	34.158	35.047	34.621	31.86	32.125	31.466
K4	30.235	29.158	29.425	25.179	25.269	25.786	29.746	29.681	29.99	24.681	24.768	24.146
K4.1	35.283	33.883	34.065	31.416	30.882	30.493	38.138	35.29	37.804	29.808	29.659	29.02
K4.2	33.142	32.263	32.598	32.699	32.467	31.846	34.758	34.241	34.864	32.32	32.329	32.211
K5	31.738	30.772	30.765	27.365	27.325	27.425	32.514	32.257	31.191	26.902	26.988	26.891
K6	31.212	31.194	31.287	30.097	30.151	29.96	35.571	34.331	36.432	31.503	30.894	31.639
K7	30.513	30.202	30.335	29.417	29.633	30.107	33.667	32.836	33.591	28.901	29.754	29.503
ORF16	32.093	31.947	31.742	29.311	29.503	29.623	34.732	34.571	34.188	28.295	28.142	27.945
ORF17	30.574	29.262	29.524	25.367	25.163	25.458	29.938	30.34	30.431	24.688	24.755	23.91
ORF18	32.223	31.92	31.6	28.986	28.601	29.002	33.613	33.407	33.461	28.533	28.22	27.81
ORF19	32.457	32.362	32.08	28.769	28.619	28.83	32.32	32.734	33.846	27.907	27.892	27.522
ORF20	32.417	31.46	32.215	29.013	28.609	28.646	34.65	32.435	33.924	28.016	27.804	27.897
ORF21	30.957	30.888	30.744	27.777	27.656	27.716	32.194	32.259	32.616	26.698	26.523	26.662
ORF22	30.932	31.176	30.466	26.753	26.702	26.713	30.885	30.985	30.977	25.794	25.718	25.694
ORF23	30.986	30.851	31.352	26.934	27.933	27.888	32.919	31.972	31.899	26.208	26.256	26.848
ORF24	30.969	30.898	31.382	28.914	29.558	29.284	33.942	32.13	34.706	28.556	28.595	28.52
ORF26	30.977	31.208	31.976	27.644	27.618	27.471	31.578	32.953	33.209	26.582	26.529	26.191
ORF28	32.87	31.731	31.797	30.117	29.446	29.554	33.768	33.147	33.553	30.138	30.071	29.631
ORF29	31.795	32.757	31.584	29.083	28.694	29.156	32.521	33.343	33.692	28.511	28.247	27.997
ORF30	31.746	31.99	31.716	29.43	29.486	29.708	33.548	35.427	33.975	28.99	29.143	29.617
ORF31	32.534	31.915	32.822	29.571	29.593	29.066	34.247	34.95	33.478	28.722	28.505	28.576
ORF32	32.772	32.93	31.683	30.162	30.817	30.246	34.149	34.744	34.382	29.61	29.876	29.74
ORF33	30.89	30.642	31.449	27.939	28.255	28.205	32.11	31.561	31.176	26.461	26.771	26.838
ORF34	34.572	35.29	35.038	31.793	32.056	32.67	36.204	35.539	35.644	30.072	30.122	30.318
ORF35	30.979	31.528	31.757	28.61	28.662	28.815	33.417	32.52	33.109	26.844	27.327	26.861
ORF37	31.244	31.069	30.863	26.288	26.509	27.637	31.465	31.281	31.523	25.248	25.103	24.862
ORF38	29.318	29.677	29.459	25.672	25.613	25.512	29.798	29.836	29.851	24.273	24.086	23.792
ORF39	33.106	31.766	33.049	29.72	30.082	29.826	33.403	34.711	34.288	28.765	28.736	28.584
ORF40	32.546	31.934	31.658	29.963	30.374	30.546	34.159	33.637	34.713	29.666	29.096	29.139
ORF42	31.005	30.417	30.927	26.584	26.586	26.758	32.151	31.077	31.467	25.461	25.391	25.515
ORF43	31.414	31.464	32.232	29.754	30.646	30.39	34.294	34.737	34.755	29.132	29.014	29.816
ORF44	32.946	33.277	33.256	32.099	31.215	31.413	34.675	34.217	36.224	30.054	29.816	29.917
ORF45	35.487	34.746	35.366	30.729	31.671	31.266	36.609	36.758	36.508	29.78	29.952	29.443
ORF46	31.368	31.26	31.392	29.198	28.641	29.46	35.011	34.704	34.952	28.715	28.646	28.516
ORF47	31.668	31.999	31.963	28.831	28.887	29.057	34.25	33.374	33.66	28.163	27.989	27.752
ORF48	31.042	31.664	30.749	29.24	28.517	28.625	34.888	33.959	34.129	28.837	28.596	28.89
K8	30.438	30.162	30.358	27.327	27.196	27.435	31.797	32.237	31.587	26.28	26.263	26.313
K8.1	30.588	30.992	31.475	28.956	29.036	28.728	32.753	33.487	34.55	28.811	28.985	28.936
ORF52	30.463	30.76	30.728	27.795	28.201	28.019	33.251	34.4	31.941	26.815	26.925	27.014
ORF53	30.888	31.07	32.019	28.45	28.626	28.416	33.448	33.202	32.644	27.367	27.316	27.388
ORF55	31.241	30.615	30.817	27.433	27.25	27.965	32.107	32.629	31.706	26.987	27.09	26.478
ORF56	31.802	31.358	33.13	28.935	29.109	30.22	36.049	34.445	33.404	28.917	28.938	28.64
ORF57	31.585	32.017	31.03	27.233	27.363	27.371	32.892	31.811	33.488	27.245	27.094	26.989
K9	33.821	33.654	32.744	29.699	29.9	29.701	33.737	33.688	33.171	28.905	28.75	29.003
VIRF4	32.44	32.33	32.677	27.859	27.988	28.133	32.961	33.146	32.955	27.395	27.153	27.097
VIRF2	32.524	31.258	32.505	27.429	27.453	27.635	31.791	31.909	33.776	25.49	25.507	25.592
ORF58	31.03	30.805	30.905	27.698	27.886	27.825	35.601	32.684	32.584	26.15	26.258	26.378
ORF59	31.707	31.104	32.232	28.732	29.118	29.118	33.855	33.585	34.5	27.58	27.526	27.546
ORF60	30.883	31.39	31.399	28.6	28.65	28.621	33.419	32.186	34.823	27.292	27.369	27.115
ORF61	32.875	32.731	32.467	30.219	30.345	30.298	34.908	35.266	33.172	29.009	28.794	28.36
ORF62	32.374	33.611	33.338	29.619	30.204	30.129	35.649	35.251	34.424	28.477	27.964	28.187
ORF63	31.875	31.289	31.949	28.721	28.723	28.401	33.836	32.684	33.256	27.288	27.074	27.226
ORF64	31.697	31.514	31.889	28.471	28.662	28.502	32.75	33.806	32.961	27.374	27.468	27.307
ORF65	31.754	30.774	31.446	29.066	28.755	28.831	32.763	33.619	33.45	28.165	28.236	28.297
ORF66	30.772	30.824	30.656	29.026	29.375	29.417	34.584	34.222	32.833	28.274	28.276	28.128
ORF67	30.222	30.407	30.272	28.726	28.975	28.763	32.716	33.476	32.468	27.901	28.024	27.806
ORF67A	30.685	30.904	29.608	29.564	29.198	28.91	33.286	33.734	33.665	29.735	30.247	29.215
ORF68	30.54	30.917	30.324	28.639	28.838	29.274	33.316	34.785	32.875	28.661	28.945	28.174
ORF69	30.191	31.604	30.357	27.658	27.517	27.737	33.318	31.788	32.481	26.854	26.674	26.642
K12	29.017	28.864	28.593	27.451	27.713	27.605	31.663	31.028	31.613	27.656	27.634	27.305
K13	26.902	26.486	26.424	26.819	26.606	26.933	28.396	28.539	28.225	26.393	26.163	26.369
ORF72	27.161	27.313	27.274	27.346	27.588	27.349	28.746	28.798	28.827	26.19	26.244	26.372
ORF74	31.528	32.652	32.081	30.712	30.185	31.222	34.297	32.717	32.96	28.632	28.813	29.129
ORF75	30.948	30.323	30.496	29.203	29.025	29.145	33.702	31.653	34.32	28.337	28.392	28.312
K15	30.684	30.907	30.413	28.594	28.591	29.343	32.906	32.196	32.043	27.335	27.296	26.854
20ul of 200 ul of total RNA was reverse transcribed to cDNA. The RT reaction was diluted to 160 ul with water and 2ul used for qPCR.

## Sheet: NOK
Heatmap Ct values of qPCR for viral cDNA, using the primers for each viral gene at the stated time points
cDNA	KSHV 24 hpi			KSHV ∆LANA 24 hpi			KSHV 72 hpi			KSHV ∆LANA 72 hpi
K1	28.618	28.781	28.599	26.18	26.344	26.492	30.237	29.908	29.697	28.522	28.595	29.012
ORF4	26.631	26.457	26.407	23.939	24.126	24.006	28.586	27.577	27.959	27.289	26.997	26.714
ORF6	27.3	26.797	26.284	25.328	25.186	26.109	27.243	28.23	28.897	29.203	29.351	28.938
ORF7	27.84	27.811	27.566	26.231	25.827	26.118	29.799	30.169	30.99	30.638	30.541	29.919
ORF8	27.816	27.837	27.512	25.182	24.906	24.621	27.141	28.118	29.158	29.119	29.128	28.529
ORF9	28.214	27.981	27.733	24.966	24.815	24.801	28.736	29.114	28.982	29.04	29.149	28.886
ORF10	26.957	26.45	26.477	24.551	24.32	24.678	27.173	27.101	26.966	28.458	28.552	28.583
ORF11	24.29	24.296	24.265	22.729	22.746	22.888	25.891	25.956	26.145	26.769	26.602	26.808
ORF2	28.449	28.721	28.581	26.214	26.201	26.425	30.885	29.748	30.277	30.503	30.997	30.305
K3	27.072	27.217	27.394	26.517	26.148	26.053	29.202	29.019	29.16	29.841	29.861	29.635
ORF70	28.451	28.338	27.985	27.016	26.289	26.771	28.872	28.819	29.169	30.12	30.519	30.08
K4	22.887	22.878	22.848	20.569	20.412	20.779	24.397	24.479	24.9	25.645	25.717	25.303
K4.1	30.332	29.598	29.767	27.32	27.061	27.535	30.146	30.377	30.374	32.136	31.983	31.862
K4.2	29.603	29.337	28.94	26.284	26.148	26.32	29.652	30.139	30.138	31.457	30.602	30.343
K5	25.723	25.266	25.639	24.153	24.07	24.289	27.089	27.022	27.239	28.906	28.843	28.938
K6	27.496	27.277	27.338	26.467	26.505	26.596	29.38	29.687	29.57	30.326	31.154	30.419
K7	27.08	27.354	27.317	25.198	25.599	25.921	28.914	28.436	28.03	29.187	29.672	29.284
ORF16	27.292	27.622	27.605	25.645	25.692	25.694	29.257	28.676	28.785	28.933	29.558	30.09
ORF17	26.081	25.98	25.891	24.564	24.399	25.137	28.09	27.929	28.419	28.886	29.04	28.251
ORF18	29.016	28.899	28.843	26.856	26.434	26.767	30.005	29.922	30.594	31.643	31.24	30.849
ORF19	28.79	28.235	28.069	26.39	25.978	26.656	28.897	29.193	29.9	30.263	30.22	30.312
ORF20	28.26	28.623	28.188	25.878	25.974	25.878	29.134	28.969	29.653	30.312	30.298	29.271
ORF21	27.747	27.263	27.26	25.768	25.608	25.811	29.497	29.333	29.275	30.299	30.263	30.126
ORF22	26.778	26.217	26.644	25.733	25.741	25.799	28.875	28.631	29.089	28.989	29.298	29.302
ORF23	28.086	28.073	28.282	26.81	26.775	26.488	29.804	29.474	29.248	30.044	29.749	30.003
ORF24	28.098	28.12	28.112	27.657	27.184	27.358	29.817	29.329	29.399	30.807	30.185	30.55
ORF26	28.075	27.734	27.682	26.52	26.288	26.848	29.52	29.118	29.648	30.51	30.73	29.972
ORF28	28.769	28.646	28.54	26.602	26.455	26.678	29.664	29.383	30.117	31.458	31.264	31.078
ORF29	28.847	28.797	28.862	27.039	26.732	26.984	29.14	29.595	29.635	31.363	31.45	30.989
ORF30	29.056	28.817	29.012	26.855	26.827	26.877	30.301	30.471	30.267	31.345	31.395	31.546
ORF31	28.885	28.936	28.586	27.073	27.085	27.016	29.945	30.215	29.703	31.726	31.151	31.653
ORF32	28.685	28.4	28.7	26.506	26.478	26.829	29.771	29.526	29.423	30.892	31.204	31.209
ORF33	28.191	28.307	28.788	25.941	25.834	25.975	30.18	29.634	29.559	28.595	28.595	28.914
ORF34	30.688	30.506	30.943	29.087	28.45	28.552	31.979	31.794	32.292	32.309	32.668	31.904
ORF35	28.567	28.334	28.132	26.683	26.801	26.932	30.339	30.066	30.306	30.392	30.6	30.232
ORF37	28.019	28.082	28.008	26.404	26.32	26.406	29.308	29.177	29.76	30.493	30.136	30.158
ORF38	27.421	27.355	27.275	25.745	25.657	25.524	29.409	29.288	29.804	29.672	29.559	29.294
ORF39	29.161	29.227	29.09	26.955	26.886	26.921	30.401	30.017	30.304	30.999	30.891	30.517
ORF40	29.601	28.914	28.939	26.871	26.914	26.843	29.522	30.103	29.688	30.544	31.005	30.918
ORF42	28.444	28.238	28.347	26.77	26.814	26.738	29.521	29.533	29.264	30.512	29.945	30.446
ORF43	27.764	27.772	27.916	27.686	27.564	27.416	29.636	28.59	29.092	31.255	31.56	31.704
ORF44	28.81	29.074	29.129	28.247	28.181	28.631	30.709	30.58	29.865	31.998	32.302	32.329
ORF45	31.364	30.898	31.098	30.925	30.266	31.016	32.123	32.183	32.452	33.962	35.595	33.905
ORF46	27.525	27.523	27.359	26.182	26.219	26.253	28.827	28.976	29.653	30.686	30.191	30.22
ORF47	28.414	28.167	27.666	26.579	26.438	26.321	28.76	28.906	29.072	30.21	30.215	29.643
ORF48	28.35	28.182	28.187	26.302	25.933	26.068	28.936	29.39	29.246	30.177	30.008	30.19
K8	27.482	27.11	27.221	25.146	25.091	25.096	28.769	28.633	28.535	29.23	29.194	29.343
K8.1	28.177	28.009	28.069	25.793	25.942	26.087	28.806	29.35	29.06	30.278	29.884	29.906
ORF52	27.545	27.431	27.586	26.404	26.258	26.274	29.353	29.402	28.968	29.469	29.69	29.81
ORF53	27.878	27.704	28.095	26.727	26.238	26.099	28.881	28.629	27.721	29.783	29.913	29.757
ORF55	27.439	27.644	27.091	25.922	25.779	26.718	28.383	28.476	28.796	29.746	29.721	29.31
ORF56	27.75	27.988	27.882	26.644	26.346	26.698	28.875	28.797	29.28	30.739	31.314	30.963
ORF57	27.293	27.634	27.306	26.84	26.614	26.303	28.583	28.713	28.939	30.195	29.929	29.462
K9	28.915	28.67	28.301	27.778	27.784	27.707	29.54	30.092	29.785	31.464	31.732	31.431
VIRF4	28.699	28.378	28.317	26.552	26.447	26.719	29.265	29.119	29.495	30.759	30.741	30.325
VIRF2	27.846	27.858	27.929	26.422	26.434	26.33	29.259	29.61	29.419	30.3	30.21	30.722
ORF58	25.88	26.131	26.311	25.811	26.022	26.194	29.032	28.707	28.524	29.487	29.554	29.601
ORF59	26.787	26.888	27.111	25.792	25.849	25.817	29.606	29.471	29.133	29.505	29.914	29.802
ORF60	28.012	27.618	27.874	25.933	26.094	26.701	29.561	29.66	29.381	29.918	30.291	29.54
ORF61	28.402	28.864	28.582	26.911	26.795	26.954	30.197	30.142	30.53	29.992	30.381	30.576
ORF62	28.788	28.543	28.419	26.812	26.595	26.764	29.836	29.823	30.024	30.922	30.964	30.192
ORF63	28.915	28.9	28.568	26.224	26.197	26.235	29.508	29.648	29.724	30.161	29.915	29.803
ORF64	28.708	28.524	28.462	25.764	25.927	25.791	29.667	30.146	30.307	29.364	29.46	29.287
ORF65	28.257	28.448	28.37	25.933	25.938	26.01	30.469	30.386	31.216	29.295	29.37	29.754
ORF66	27.836	28.355	28.338	26.049	26.044	26.037	30.66	30.222	30.294	29.166	29.675	29.287
ORF67	27.595	27.974	27.756	24.811	25.036	25.295	30.033	29.652	29.631	28.722	28.457	28.844
ORF67A	28.591	28.537	27.901	25.645	25	25.867	29.536	30.363	28.815	28.858	29.125	28.79
ORF68	28.39	28.105	27.976	25.13	24.967	25.192	29.168	28.654	29.38	28.549	27.851	28.664
ORF69	27.851	27.908	27.572	25.101	24.918	25.703	28.672	29.22	28.681	28.478	28.728	27.926
K12	23.15	23.214	23.045	21.441	21.302	21.416	23.612	23.819	24.107	24.98	25.012	24.685
K13	25.642	24.974	25.101	22.379	22.439	22.404	25.591	25.573	25.583	24.523	24.715	24.954
ORF72	24.572	24.58	24.62	21.899	21.731	22.102	24.88	24.973	25.028	24.07	24.126	24.236
ORF74	27.033	27.557	27.736	25.822	25.837	26.049	29.275	29.219	28.827	29.925	29.815	30.165
ORF75	25.884	26.174	26.327	24.658	24.736	24.776	27.426	27.241	27.071	28.735	28.717	28.338
K15	26.054	25.837	25.689	24.346	24.134	24.378	26.425	26.71	27.19	28.372	28.282	27.854
40ul of 200 ul of total RNA was reverse transcribed to cDNA. The RT reaction was diluted to 200 ul with water and 2ul used for qPCR.

## Sheet: SLK
Heatmap Ct values of qPCR for viral cDNA, using the primers for each viral gene at the stated time points
cDNA	KSHV 24 hpi			KSHV ∆LANA 24 hpi			KSHV 72 hpi			KSHV ∆LANA 72 hpi
K1	30.61	30.696	30.836	29.439	29.378	29.334	32.799	32.398	32.357	33.419	33.663	33.703
ORF4	29.438	29.239	28.952	26.746	26.567	26.477	30.8	30.834	30.727	32.143	31.419	31.863
ORF6	32.568	32.201	31.995	29.118	28.761	28.753	34.329	34.112	34.591	34.067	33.639	34.417
ORF7	32.244	31.522	31.611	28.215	28.175	27.997	34.069	35.714	35.002	33.357	33.796	34.358
ORF8	31.533	33.82	33.359	28.651	28.855	28.811	34.27	34.681	34.294	34.135	33.699	34.317
ORF9	31.769	31.622	31.891	28.465	28.444	28.562	34.218	34.62	34.934	34.161	33.441	34.517
ORF10	32.433	31.95	31.765	28.12	28.048	28.142	34.244	33.816	33.727	33.36	33.096	33.202
ORF11	31.825	31.35	31.263	27.206	27.266	27.143	34.171	33.771	34.24	32.949	32.023	32.404
ORF2	29.804	30.136	29.784	26.529	27.076	27.175	33.999	33.453	33.714	32.207	32.9	32.145
K3	29.89	29.688	29.838	25.948	26.262	26.047	33.009	33.346	32.772	31.954	32.602	31.286
ORF70	31.451	31.116	31.464	27.822	27.741	27.761	34.021	32.926	33.465	33.819	34.245	34.743
K4	31.019	30.733	31.224	25.577	25.534	25.655	33.276	33.073	33.171	32.075	31.797	31.636
K4.1	33.792	33.586	33.172	28.884	29.339	29.444	35.245	36.967	36.201	35.72	34.742	34.887
K4.2	31.976	32.803	31.099	29.403	29.257	29.484	33.481	34.513	34.339	34.618	35.657	34.921
K5	32.356	31.653	31.905	28.233	28.326	28.225	32.578	32.173	33.766	32.799	33.405	33.782
K6	31.394	31.277	31.248	27.811	27.752	27.858	35.785	37.145	33.551	33.829	33.63	33.302
K7	28.779	28.945	29.357	25.501	25.504	26.719	31.855	31.263	30.88	31.625	31.906	31.521
ORF16	31.001	29.814	30.652	25.8	26.607	26.359	30.409	31.761	32.276	32.256	32.906	32.645
ORF17	29.931	30.34	30.377	24.903	24.662	24.664	32.152	30.631	32.541	30.624	30.698	30.356
ORF18	30.841	30.3	30.267	27.001	27.364	27.292	35.021	34.449	32.637	32.582	33.359	33.748
ORF19	30.324	30.048	30.924	27.857	28.573	27.68	32.734	33.474	31.681	34.647	33.687	33.836
ORF20	31.212	30.797	30.861	27.942	27.819	27.674	32.725	32.728	32.198	34.661	33.977	33.278
ORF21	30.684	30.516	30.619	27.443	27.434	27.407	34.301	33.99	33.334	32.702	33.505	32.393
ORF22	30.849	31.084	30.456	27.25	27.138	27.092	32.736	32.196	32.08	32.202	33.505	33.518
ORF23	30.475	29.961	31.249	27.36	27.847	27.8	31.688	32.553	31.92	32.164	34.803	31.661
ORF24	30.313	29.657	30.317	27.745	27.393	27.81	31.34	32.267	32.465	34.361	33.885	33.633
ORF26	31.341	31.599	31.243	27.742	27.332	27.52	31.908	32.433	32.857	34.303	33.037	32.399
ORF28	30.838	29.898	30.507	27.871	28.222	27.73	33.14	33.037	32.86	32.797	32.969	34.822
ORF29	29.196	29.445	29.731	26.868	27.819	27.828	31.512	30.774	31.73	33.06	32.675	32.12
ORF30	29.791	29.458	30.17	26.713	27.309	27.487	32.015	32.628	32.752	33.359	32.5	32.763
ORF31	31.768	30.565	31.525	28.185	28.341	28.124	33.671	32.57	33.218	33.604	34.177	33.23
ORF32	30.692	29.817	29.228	27.66	27.905	27.603	33.339	32.689	32.664	34.657	34.456	33.761
ORF33	31.083	31.289	31.628	27.816	28.22	28.045	34.739	32.28	33.195	33.235	33.814	34.264
ORF34	34.214	33.506	34.145	31.605	31.161	31.353	35.903	35.79	37.37	37.272	36.801	37.105
ORF35	31.499	31.614	31.415	28.713	28.455	28.472	33.654	34.251	34.143	34.105	34.427	34.317
ORF37	31.694	31.147	30.808	27.973	28.173	28.079	32.581	34.246	32.679	33.635	33.766	34.152
ORF38	29.801	29.661	29.309	25.37	25.744	25.233	31.531	33.863	32.172	30.607	30.972	31.153
ORF39	30.64	30.332	30.611	28.134	27.889	28.039	33.586	32.138	33.297	34.191	34.735	34.416
ORF40	31.502	31.431	31.559	28.481	28.61	28.417	32.284	32.379	33.152	34.088	34.165	32.665
ORF42	31.087	30.099	30.758	27.849	28.208	28.11	32.22	32.709	32.472	33.096	33.971	33.012
ORF43	29.133	29.306	29.328	27.364	28.209	28.461	31.309	30.558	30.822	33.842	33.354	33.458
ORF44	31.198	30.694	30.575	28.486	28.564	28.743	32.498	32.285	32.456	34.68	34.129	34.862
ORF45	34.477	34.62	33.722	30.348	30.398	30.498	35.468	35.72	35.467	37.643	36.788	36.119
ORF46	30.287	29.587	30.463	27.142	27.162	27.268	31.76	31.446	31.802	33.046	32.946	33.201
ORF47	31.681	31.875	31.879	29.906	30.324	30.087	33.989	32.668	32.293	34.581	34.208	34.97
ORF48	31.286	31.413	31.478	28.824	28.754	28.88	33.582	32.795	33.578	34.189	34.77	34.908
K8	30.746	30.719	30.993	28.025	28.012	27.827	32.961	33.044	33.544	33.389	33.606	33.023
K8.1	32.088	32.329	31.822	27.82	27.916	27.901	33.355	33.123	34.178	33.596	33.087	32.919
ORF52	29.642	30.237	30.083	26.352	26.76	26.578	31.288	31.604	31.557	31.77	30.967	33.02
ORF53	30.199	29.788	29.479	27.592	27.717	27.603	30.589	30.624	30.616	32.547	35.297	32.956
ORF55	30.675	30.732	30.403	27.765	27.332	27.551	31.319	32.393	31.736	33.235	32.714	32.633
ORF56	29.843	30.106	30.215	27.976	27.861	28.123	31.567	31.518	31.411	33.475	33.753	32.996
ORF57	29.844	30.396	29.975	27.892	28.051	28.221	31.182	31.302	31.856	33.227	33.122	33.96
K9	31.596	31.536	32.208	29.909	30.29	29.812	34.712	33.136	33.864	35.489	34.559	34.216
VIRF4	32.55	32.189	32.434	29.611	29.616	29.382	34.304	33.073	34.416	34.218	34.704	35.306
VIRF2	31.259	31.333	31.425	29.19	29.115	29.237	35.268	33.762	33.925	33.894	35.357	34.714
ORF58	30.475	30.494	31.264	24.629	25.05	24.851	33.412	33.022	33.327	30.47	30.818	30.631
ORF59	30.352	30.15	30.13	25.931	25.875	25.782	34.003	32.769	34.26	31.66	32.607	31.839
ORF60	30.862	30.773	30.464	26.376	26.29	26.211	32.922	32.642	32.215	31.873	32.451	32.278
ORF61	31.358	30.821	31.049	27.542	27.414	27.386	35.485	34.568	34.688	33.705	33.681	33.063
ORF62	31.129	31.143	30.956	28.745	28.792	28.983	34.048	33.693	33.997	33.339	33.93	33.261
ORF63	31.925	31.772	31.505	28.615	28.316	28.644	35.53	35.063	35.658	34.448	34.165	33.381
ORF64	32.415	31.901	31.888	27.66	27.351	27.473	35.156	34.522	35.453	32.625	33.675	32.67
ORF65	31.707	31.625	32.434	28.322	28.368	28.485	33.979	33.715	33.903	33.802	33.771	33.795
ORF66	29.616	30.026	30.297	26.827	27.198	27.287	33.185	33.714	34.116	32.538	32.721	32.492
ORF67	29.526	29.851	30.539	26.386	26.46	26.315	32.442	32.71	32.364	32.697	31.886	32.166
ORF67A	31.59	31.307	31.014	26.886	26.669	26.611	33.876	34.186	34.474	32.27	33.179	33.07
ORF68	30.584	30.463	31.27	26.631	26.467	26.701	33.85	33.709	34.004	32.781	32.531	32.638
ORF69	31.096	31.119	31.641	27.687	28.295	28.145	33.589	33.678	33.219	33.107	32.43	32.299
K12	27.893	27.756	27.526	25.838	25.806	25.755	28.277	28.348	28.73	30.731	30.837	30.509
K13	27.799	27.825	27.632	24.55	24.508	24.449	28.587	28.741	28.763	29.639	29.793	29.597
ORF72	27.954	27.829	27.716	24.937	24.849	24.841	28.85	28.824	28.962	30.067	29.905	29.969
ORF74	30.864	30.024	31.084	27.767	28.309	28.184	32.335	31.912	32.516	33.397	32.377	33.398
ORF75	30.077	29.916	29.496	26.578	26.578	26.463	31.366	31.32	32.324	32.843	32.636	32.351
K15	29.979	29.763	29.984	27.666	27.652	27.532	30.564	30.768	31.173	32.113	32.582	32.522
20ul of 100 ul of total RNA was reverse transcribed to cDNA. The RT reaction was diluted to 160 ul with water and 2ul used for qPCR.

## Sheet: iSLK RTA
Heatmap Ct values of qPCR for viral cDNA, using the primers for each viral gene at the stated time points
cDNA	KSHV 24 hpi			KSHV ∆LANA 24 hpi			KSHV 72 hpi			KSHV ∆LANA 72 hpi
K1	29.414	29.543	29.405	30.121	29.741	29.657	29.364	29.47	29.411	32.821	32.672	32.883
ORF4	27.947	27.719	27.888	27.856	27.904	28.061	26.567	26.883	27.199	31.258	31.238	30.268
ORF6	27.705	28.078	27.681	29.852	30.341	29.847	26.814	26.851	26.903	33.547	34.18	33.669
ORF7	27.723	27.888	27.728	30.092	30.248	30.176	26.865	26.878	26.911	33.004	33.443	34.343
ORF8	29.221	28.91	29.406	30.151	30.543	30.397	28.25	27.883	27.954	34.702	34.134	34.465
ORF9	29.945	29.586	29.552	30.304	30.383	30.313	28.718	28.537	28.886	34.652	34.939	34.829
ORF10	28.432	28.248	27.981	29.949	30.062	29.717	27.085	27.024	27.26	32.781	32.719	32.945
ORF11	26.203	26.132	26.143	28.548	28.373	28.516	24.872	24.919	24.906	31.375	31.323	32.19
ORF2	28.756	28.226	28.164	28.964	28.662	28.686	27.942	27.778	27.519	32.383	32.764	33.017
K3	25.354	25.175	24.906	26.877	27.3	27.735	24.457	24.241	24.756	32.001	31.247	31.423
ORF70	27.675	27.238	27.035	29.548	29.848	29.707	26.566	26.597	26.679	33.16	34.252	33.814
K4	20.11	20.004	19.915	23.176	23.27	23.244	18.824	18.647	18.597	26.081	26.149	26.12
K4.1	26.799	26.958	26.828	29.793	30.008	30.359	26.355	26.204	26.212	33.916	34.403	34.147
K4.2	33.845	34.669	33.48	32.092	31.445	31.64	32.008	31.644	30.762	34.514	34.249	33.812
K5	25.421	25.401	25.254	28.419	28.483	28.649	24.469	24.509	24.681	29.616	29.397	29.947
K6	29.453	29.5	29.152	30.027	30.593	30.287	28.371	28.266	28.425	32.049	31.538	32.203
K7	27.257	27.463	26.648	27.957	28.129	28.19	24.924	24.27	24.991	27.549	27.538	27.359
ORF16	27.623	27.642	27.262	28.166	28.42	28.292	27.285	27.107	27.484	31.725	32.305	30.784
ORF17	25.806	25.7	25.171	25.896	26.289	25.747	23.297	23.276	23.497	31.697	30.42	30.186
ORF18	28.507	28.404	28.405	29.08	29.117	29.404	27.887	28.108	27.508	32.623	32.59	32.239
ORF19	28.777	28.562	28.394	30.002	29.659	29.684	27.737	27.309	27.439	32.274	32.676	33.778
ORF20	29.91	29.453	29.294	30.1	29.5	29.757	29.289	28.975	28.999	32.955	32.973	32.05
ORF21	28.56	28.481	27.996	29.14	28.61	28.842	27.475	27.595	27.626	32.616	32.819	32.374
ORF22	27.314	27.184	26.823	28.457	28.372	28.598	25.844	26.057	25.934	32.902	31.904	31.305
ORF23	28.116	27.844	28.396	29.32	29.284	29.251	26.687	26.795	27.147	30.731	30.484	30.807
ORF24	28.897	29.597	29.136	30.073	29.759	30.001	28.596	28.105	28.466	35.534	35.359	34.892
ORF26	28.22	28.19	27.718	28.739	28.841	28.731	26.083	26.229	26.508	35.058	33.627	33.724
ORF28	29.872	29.437	29.532	29.968	29.987	29.958	28.56	28.49	29.135	34.679	34.296	34.791
ORF29	27.931	28.333	28.199	29.446	29.254	28.971	26.951	27.091	26.522	33.12	33.254	34.411
ORF30	29.3	29.115	28.72	29.953	29.951	30.454	28.547	28.284	28.444	34.814	35.706	34.309
ORF31	29.619	29.081	29.411	30.848	29.823	29.62	27.399	27.512	27.799	35.135	34.153	34.91
ORF32	29.696	29.583	29.486	29.752	30.279	29.571	28.843	29.049	28.686	34.213	34.824	34.563
ORF33	28.325	27.995	28.133	29.135	29.714	29.616	26.905	26.942	27.061	33.514	33.676	33.983
ORF34	32.227	32.131	32.017	33.056	33.275	33.519	31.49	30.727	31.116	37.527	36.836	36.637
ORF35	29.924	29.71	29.516	30.472	30.139	30.305	28.59	28.622	28.914	34.557	34.623	35.451
ORF37	28.278	28.107	28.079	29.871	29.773	29.851	26.851	26.905	26.818	34.142	34.922	34.564
ORF38	25.331	24.991	25.473	27.235	27.237	27.162	24.422	24.286	24.308	32.1	31.403	31.377
ORF39	29.572	29.824	29.555	30.079	29.969	30.384	27.961	27.92	28.006	34.975	35.127	35.656
ORF40	30.158	29.699	29.716	30.44	29.944	29.924	29.122	29.265	29.563	34.974	34.072	34.908
ORF42	28.552	28.363	28.265	29.161	29.368	29.776	27.478	27.333	27.282	32.829	32.798	33.639
ORF43	28.373	28.016	28.243	29.985	29.922	29.91	27.831	27.646	27.155	34.696	34.507	34.741
ORF44	30.027	30.592	29.547	31.103	31.385	31.675	29.636	29.541	29.802	35.863	35.842	36.315
ORF45	30.566	30.214	29.424	32.178	31.876	31.521	28.297	28.337	28.459	38.168	38.199	38.177
ORF46	28.139	27.706	27.747	29.586	29.337	29.233	26.98	27.07	27.137	34.99	35.224	34.926
ORF47	29.801	29.472	29.355	31.792	31.959	31.421	29.063	28.963	28.81	37.119	36.052	36.701
ORF48	30.653	30.346	30.482	31.381	30.959	31.366	29.766	29.735	29.981	35.882	35.484	35.136
K8	27.357	27.236	27.032	29.008	28.951	28.975	26.209	26.297	26.391	33.873	33.525	33.466
K8.1	29.377	29.411	29.428	30.054	30.305	30.478	27.03	26.929	27.02	34.304	34.331	34.668
ORF52	27.325	27.252	27.192	28.359	28.598	28.564	25.385	25.038	25.263	32.551	32.439	33.333
ORF53	27.953	28.164	27.744	29.513	29.468	29.976	27.228	26.69	27.116	33.345	33.668	34.784
ORF55	27.629	27.72	27.439	29.231	28.96	28.711	26.243	26.16	26.534	34.384	33.962	34.416
ORF56	28.242	28.289	28.106	28.7	28.298	28.205	27.784	27.826	27.723	34.257	34.103	34.943
ORF57	24.113	23.795	23.934	27.132	27.292	27.162	23.104	22.972	23.112	30.934	31.459	31.267
K9	29.281	29.42	29.34	31.912	30.633	31.198	27.578	27.769	27.961	36.079	35.264	35.413
VIRF4	28.814	28.77	28.485	31.362	30.701	30.632	27.96	27.934	27.879	34.453	34.701	34.3
VIRF2	27.193	27.209	26.916	29.932	29.787	30.077	27.321	27.219	27.122	33.336	33.742	33.797
ORF58	24.862	24.657	24.996	26.612	26.538	26.483	23.204	23.339	23.294	32.415	31.837	31.469
ORF59	26.398	26.545	26.468	27.922	27.741	27.967	25.321	25.277	25.578	33.432	33.776	34.463
ORF60	27.463	27.365	26.943	27.976	27.817	27.931	26.196	26.589	26.623	33.339	33.134	34.006
ORF61	27.316	27.364	27.386	29.115	29.433	28.95	26.778	26.984	26.888	34.219	34.525	33.976
ORF62	28.885	28.507	28.763	30.842	30.092	30.624	28.088	28.032	28.298	33.812	33.289	34.375
ORF63	29.18	28.981	28.855	30.096	30.088	30.236	28.307	28.341	28.65	32.465	32.893	33.253
ORF64	27.715	27.792	27.778	29.119	28.992	29.404	27.032	26.969	27.133	32.505	31.634	31.773
ORF65	29.113	29.201	29.195	30.107	29.723	29.811	28.658	28.633	28.454	32.034	32.966	33.236
ORF66	26.928	27.014	27.035	28.655	28.654	28.444	26.607	26.436	26.812	31.449	30.58	30.943
ORF67	28.747	28.212	28.114	28.154	28.675	28.377	27.861	27.557	27.848	31.876	31.539	30.521
ORF67A	29.303	29.594	29.467	28.519	28.235	28.709	28.1	28.533	28.272	32.085	31.965	31.397
ORF68	27.886	28.126	27.944	28.23	29.155	28.488	27.57	27.775	27.547	31.158	30.996	31.836
ORF69	26.372	26.625	26.631	28.606	28.703	28.524	25.819	25.899	26.082	30.489	31.449	30.889
K12	25.564	25.406	25.298	27.244	27.186	27.492	23.604	23.901	24.135	28.733	28.86	28.58
K13	28.005	27.837	27.789	26.997	26.927	26.899	28.204	28.327	28.308	30.851	31.221	31.149
ORF72	27.717	27.404	27.589	26.853	26.983	27.011	27.771	27.832	27.873	31.192	30.846	31.078
ORF74	29.669	29.315	29.407	29.806	29.719	29.569	28.899	29.217	28.807	33.802	33.667	32.937
ORF75	29.852	29.582	29.401	29.233	29.351	29.547	28.662	29.092	29.478	34.181	34.474	33.976
K15	28.833	29.337	28.846	29.789	29.156	29.21	27.511	28.056	27.909	32.861	33.226	33.416
20ul of 100 ul of total RNA was reverse transcribed to cDNA. The RT reaction was diluted to 160 ul with water and 2ul used for qPCR.
																For each virus infected cell sample, half was used to prepare the total RNA and the other half was used to prepare DNA. Total RNA was dissoved in 100 ul of water. 10ul of 100 ul of total RNA was reverse transcribed to cDNA in a 20 ul volume. The RT reaction was diluted to 80 ul and use 2ul for qPCR. Total DNA was diluted in 200 ul water and 2ul was used for qPCR, RNA/DNA ratio was calculated as 2…
