# Supplementary material for: Kaposi’s sarcoma herpesvirus latency-associated nuclear antigen broadly regulates viral gene expression and is essential for lytic infection
Source: PLoS Pathog. 2024 Jan 17;20(1):e1011907. doi: 10.1371/journal.ppat.1011907 (PMC10793894; doi:10.1371/journal.ppat.1011907)
Supplement: S5 Table — (XLSX) [file ppat.1011907.s007.xlsx]

## Sheet: 293(zscore)
		z scores used for heatmap generation
index2		KSHV 24 hpi			KSHV ∆LANA 24 hpi			KSHV 72 hpi			KSHV ∆LANA 72 hpi
Gene	lytic_state	rep1	rep2	rep3	rep1	rep2	rep3	rep1	rep2	rep3	rep1	rep2	rep3
GFP	Constitutive	-0.363307	-0.358649	-0.397454	-0.448459	-0.435519	-0.430822	2.77912	3.10825	3.43573	-0.473699	-0.459978	-0.483552
K1	Early lytic	-0.75097	-0.78867	-0.785106	-0.720246	-0.58353	-0.654239	0.143442	0.615306	0.621519	-0.536064	-0.483416	-0.685106
ORF6	Early lytic	-0.341914	-0.353073	-0.339116	-0.322601	-0.322383	-0.318421	3.81391	3.47073	1.90113	-0.266262	-0.285492	-0.31406
ORF7	Early lytic	-0.465399	-0.468676	-0.44884	-0.431115	-0.425027	-0.423848	3.16513	3.46636	2.3168	-0.457989	-0.448722	-0.452875
ORF8	Early lytic	-0.41478	-0.410782	-0.418245	-0.291134	-0.282878	-0.290152	3.47473	3.28118	2.60634	-0.358812	-0.276902	-0.275592
ORF9	Early lytic	-0.370493	-0.361623	-0.365585	-0.278833	-0.265186	-0.303557	3.61777	3.02128	2.80907	-0.294181	-0.336493	-0.306289
ORF10	Early lytic	-0.365062	-0.358351	-0.361275	-0.311965	-0.277953	-0.316233	3.21886	3.33869	2.90248	-0.264221	-0.342775	-0.310848
ORF11	Early lytic	-0.338393	-0.341237	-0.332565	-0.269082	-0.308751	-0.294785	3.04462	3.16092	3.28626	-0.223314	-0.265054	-0.265497
K2	Early lytic	-0.366112	-0.360777	-0.362518	-0.352545	-0.349702	-0.353148	2.34303	3.30499	3.53021	-0.369244	-0.371566	-0.371125
ORF2	Early lytic	-0.665911	-0.657956	-0.659869	-0.553593	-0.49476	-0.473185	2.27554	2.99017	2.62415	-0.552356	-0.597149	-0.473872
K3	Early lytic	-0.595164	-0.594178	-0.583266	-0.558342	-0.570694	-0.576155	2.21351	3.30748	2.43801	-0.547845	-0.577222	-0.581214
ORF70	Early lytic	-0.630551	-0.636356	-0.631087	-0.540638	-0.622892	-0.560541	3.94661	1.88076	0.739051	-0.493799	-0.547275	-0.576662
K4	Early lytic	-0.563498	-0.559282	-0.561847	-0.553077	-0.546394	-0.54617	1.1868	0.925603	0.594243	-0.554147	-0.559917	-0.541863
K4.1	Early lytic	-0.45032	-0.458615	-0.457425	-0.462021	-0.460108	-0.46087	3.24244	3.35766	2.2229	-0.423152	-0.394636	-0.439898
K4.2	Early lytic	-0.683215	-0.739392	-0.740173	-0.51136	-0.477374	-0.605802	1.36265	0.817351	0.382823	-0.643552	-0.572599	-0.647932
K5	Early lytic	-0.454641	-0.447086	-0.446937	-0.441071	-0.448423	-0.441527	3.07846	2.76303	2.48788	-0.44858	-0.450195	-0.400758
K6	Early lytic	-0.427599	-0.43566	-0.447661	-0.419278	-0.377783	-0.418735	3.01447	2.32724	2.90952	-0.432175	-0.445721	-0.451572
K7	Early lytic	-0.450845	-0.447371	-0.448519	-0.425246	-0.4214	-0.419738	-0.0164384	0.122408	0.198868	-0.391229	-0.356623	-0.383179
ORF17	Early lytic	-0.377964	-0.368961	-0.364429	-0.357278	-0.347758	-0.347758	3.74524	3.09844	2.39903	-0.347926	-0.369466	-0.372318
ORF21	Early lytic	-0.334272	-0.32403	-0.332621	-0.333719	-0.324908	-0.326262	3.10012	3.2611	3.11711	-0.358509	-0.349681	-0.360862
ORF35	Early lytic	-0.301924	-0.286011	-0.297035	-0.282955	-0.282955	-0.287611	3.61035	3.2643	2.59842	-0.289165	-0.257718	-0.274677
ORF45	Early lytic	-0.374229	-0.362461	-0.350008	-0.356013	-0.34408	-0.351291	3.91564	3.04308	2.20431	-0.369078	-0.352417	-0.336108
ORF46	Early lytic	-0.378463	-0.385041	-0.340646	-0.348242	-0.333675	-0.326695	3.51168	3.43295	2.39982	-0.296495	-0.403154	-0.362057
ORF47	Early lytic	-0.270985	-0.272728	-0.279088	-0.215721	-0.290782	-0.290987	3.44093	3.18606	2.89133	-0.117709	-0.212465	-0.240848
ORF49	Early lytic	-0.298562	-0.309225	-0.289184	-0.278404	-0.276105	-0.276743	3.20171	3.02323	3.30659	-0.309179	-0.233722	-0.238923
RTA	Early lytic	-0.468113	-0.462983	-0.4607	-0.303591	-0.319982	-0.312054	2.74915	3.21973	3.33415	-0.360974	-0.315608	-0.279767
K8	Early lytic	-0.345397	-0.357253	-0.337384	-0.329884	-0.324587	-0.34112	3.07563	3.20374	3.19873	-0.293251	-0.319033	-0.211735
ORF52	Early lytic	-0.417929	-0.403388	-0.410773	-0.373714	-0.37919	-0.389854	3.42832	2.95995	2.81969	-0.368498	-0.403774	-0.363791
ORF53	Early lytic	-0.342063	-0.315479	-0.331557	-0.32981	-0.357666	-0.315432	3.76675	3.16641	2.35773	-0.353016	-0.407411	-0.324272
ORF55	Early lytic	-0.33642	-0.308688	-0.324576	-0.338678	-0.313236	-0.316915	3.47754	2.86273	3.12489	-0.194949	-0.276107	-0.259682
ORF56	Early lytic	-0.377453	-0.35047	-0.363021	-0.379989	-0.415216	-0.35879	3.04475	3.20418	3.05207	-0.350133	-0.367873	-0.328333
ORF57	Early lytic	-0.427732	-0.432128	-0.445419	-0.468288	-0.466107	-0.472924	2.68379	2.77616	2.91854	-0.436883	-0.455225	-0.477987
K9	Early lytic	-0.285113	-0.264132	-0.263249	-0.313315	-0.32719	-0.304371	2.76846	3.21463	3.51832	-0.310572	-0.331553	-0.324596
VIRF4	Early lytic	-0.239282	-0.261529	-0.256894	-0.288041	-0.277651	-0.292808	3.03902	3.19238	3.31194	-0.207771	-0.260141	-0.244019
ORF58	Early lytic	-0.404721	-0.384995	-0.402046	-0.339431	-0.343906	-0.363789	3.4424	3.34366	2.38372	-0.376471	-0.337629	-0.312366
ORF59	Early lytic	-0.352607	-0.358584	-0.348671	-0.327442	-0.313964	-0.313197	3.29908	3.35601	2.8061	-0.351382	-0.303766	-0.326186
ORF61	Early lytic	-0.333445	-0.305438	-0.323681	-0.316522	-0.289955	-0.299361	3.27633	3.07676	3.17391	-0.332897	-0.335446	-0.309973
ORF62	Early lytic	-0.283342	-0.29386	-0.284276	-0.279683	-0.286538	-0.277501	3.19733	3.21972	3.11158	-0.291587	-0.255266	-0.277646
ORF66	Early lytic	-0.475253	-0.457322	-0.445029	-0.364157	-0.421158	-0.369336	2.1145	3.6698	2.14406	-0.38479	-0.388736	-0.380414
ORF67	Early lytic	-0.552693	-0.565707	-0.575097	-0.382922	-0.381559	-0.340775	2.70644	2.73429	1.83506	-0.295036	-0.30324	-0.201573
ORF67A	Early lytic	-0.696971	-0.686349	-0.644459	-0.444201	-0.342076	-0.429264	2.14917	1.77805	1.55146	-0.516541	-0.650704	-0.574858
ORF69	Early lytic	-0.464837	-0.449733	-0.447947	-0.381749	-0.387227	-0.362065	3.17098	2.74192	2.70609	-0.318592	-0.31198	-0.301621
K14	Early lytic	-0.257741	-0.241491	-0.21765	-0.18477	-0.211456	-0.147784	2.19898	2.39715	4.47742	-0.219617	-0.243582	-0.203051
ORF4	Late lytic	-0.625806	-0.582803	-0.629778	-0.28824	-0.406223	-0.517348	1.86046	2.61907	2.03569	-0.229627	-0.167897	-0.130493
ORF16	Late lytic	-0.55998	-0.530693	-0.554251	-0.529685	-0.534423	-0.539194	2.5219	2.94498	2.14541	-0.533712	-0.464237	-0.530152
ORF18	Late lytic	-0.459967	-0.440612	-0.446964	-0.428007	-0.416746	-0.440368	3.3275	2.97956	2.572	-0.405068	-0.431208	-0.358548
ORF19	Late lytic	-0.366	-0.366612	-0.345564	-0.372156	-0.339643	-0.311453	3.42599	3.04569	2.87444	-0.294407	-0.346822	-0.321359
ORF20	Late lytic	-0.367603	-0.365769	-0.353079	-0.239624	-0.325564	-0.288673	3.20377	3.06204	2.85393	-0.353365	-0.32313	-0.394282
ORF22	Late lytic	-0.301188	-0.31917	-0.317538	-0.315662	-0.310932	-0.315126	3.22172	3.20186	3.09215	-0.304106	-0.31566	-0.321333
ORF23	Late lytic	-0.326808	-0.320817	-0.322276	-0.330433	-0.329506	-0.317079	2.7231	3.37807	3.25498	-0.286753	-0.279019	-0.29997
ORF24	Late lytic	-0.270744	-0.269468	-0.266593	-0.315308	-0.308076	-0.303912	2.73068	3.84826	2.86545	-0.250514	-0.254208	-0.272468
ORF25	Late lytic	-0.298611	-0.290923	-0.292957	-0.262151	-0.27	-0.273874	2.90471	3.21158	3.41473	-0.210081	-0.221201	-0.25937
ORF26	Late lytic	-0.267552	-0.25429	-0.254967	-0.261487	-0.278965	-0.259131	3.8538	3.29211	2.2013	-0.276728	-0.289053	-0.277276
ORF28	Late lytic	-0.346623	-0.357831	-0.326474	-0.325466	-0.288985	-0.346472	2.9924	4.0544	2.19749	-0.310401	-0.33913	-0.328718
ORF29	Late lytic	-0.325247	-0.299975	-0.322081	-0.312655	-0.317651	-0.289355	3.52694	3.58716	2.23331	-0.315893	-0.3538	-0.314672
ORF30	Late lytic	-0.353734	-0.345546	-0.331716	-0.309504	-0.316252	-0.296476	3.49392	3.00665	2.99957	-0.297815	-0.344782	-0.314557
ORF31	Late lytic	-0.30348	-0.304378	-0.324998	-0.313147	-0.265151	-0.298844	2.95513	3.16245	3.40096	-0.21953	-0.235395	-0.273381
ORF32	Late lytic	-0.443176	-0.42661	-0.45408	-0.427984	-0.455093	-0.435555	2.62357	3.25179	3.27019	-0.390744	-0.444944	-0.388785
ORF33	Late lytic	-0.322424	-0.340818	-0.324294	-0.255212	-0.27132	-0.286056	3.14874	3.16104	3.21064	-0.209205	-0.139481	-0.279839
ORF34	Late lytic	-0.306232	-0.308125	-0.303535	-0.269334	-0.269647	-0.311173	3.66797	3.0248	2.78505	-0.333983	-0.341704	-0.331617
ORF36	Late lytic	-0.297742	-0.30069	-0.304109	-0.287341	-0.283756	-0.291021	2.67846	3.27648	3.54138	-0.25218	-0.249802	-0.210397
ORF37	Late lytic	-0.30387	-0.299951	-0.302356	-0.302732	-0.286386	-0.291862	3.21984	3.35562	2.96307	-0.275493	-0.281635	-0.202233
ORF38	Late lytic	-0.338801	-0.344526	-0.335797	-0.312538	-0.324154	-0.323715	3.24986	3.38885	2.84703	-0.295923	-0.312888	-0.318919
ORF39	Late lytic	-0.400238	-0.398074	-0.415739	-0.341536	-0.349134	-0.398921	3.13303	2.77566	3.43059	-0.293068	-0.326644	-0.338437
ORF40	Late lytic	-0.346494	-0.353494	-0.357644	-0.313974	-0.340979	-0.352958	3.21568	3.20561	3.05307	-0.332854	-0.288941	-0.341745
ORF42	Late lytic	-0.384262	-0.390331	-0.357136	-0.246463	-0.185981	-0.160322	1.84422	3.08135	3.93442	0.42214	0.431945	-0.0446826
ORF43	Late lytic	-0.367899	-0.382575	-0.364891	-0.423902	-0.446464	-0.434607	2.58876	3.20864	3.52847	-0.387009	-0.306989	-0.268203
ORF44	Late lytic	-0.380605	-0.358272	-0.397105	-0.387627	-0.360726	-0.389841	3.25743	3.44215	2.73855	-0.323511	-0.34415	-0.305615
ORF48	Late lytic	-0.321865	-0.25057	-0.244308	-0.239743	-0.263071	-0.244498	3.06755	3.14773	3.31114	-0.202226	-0.314447	-0.225793
K8.1	Late lytic	-0.381547	-0.435932	-0.451946	-0.205782	-0.261901	-0.359226	3.02173	3.11973	2.94813	-0.454384	-0.418148	-0.255046
VIRF2	Late lytic	-0.293843	-0.276277	-0.289971	-0.254279	-0.290891	-0.268401	3.83298	3.03025	2.56728	-0.260365	-0.25603	-0.242795
ORF60	Late lytic	-0.308387	-0.316075	-0.315423	-0.296718	-0.284785	-0.292557	3.46436	3.29997	2.7183	-0.300183	-0.308304	-0.340868
ORF63	Late lytic	-0.286351	-0.300264	-0.313562	-0.261665	-0.271403	-0.272765	3.61063	2.59454	3.21081	-0.188631	-0.193671	-0.24907
ORF64	Late lytic	-0.329956	-0.328283	-0.349153	-0.238859	-0.280286	-0.240515	3.08239	2.86028	3.42244	-0.124591	-0.209417	-0.213201
ORF65	Late lytic	-0.332124	-0.331011	-0.320546	-0.261403	-0.262665	-0.153895	3.25087	3.39209	2.82236	-0.212857	-0.220706	-0.236665
ORF68	Late lytic	-0.596548	-0.552956	-0.550833	-0.40941	-0.418735	-0.417234	2.1857	2.67316	2.48823	-0.345741	-0.401769	-0.176871
ORF74	Late lytic	-0.494403	-0.471342	-0.448084	-0.319299	-0.378685	-0.34969	2.79778	3.17816	3.06668	-0.281088	-0.462686	-0.223871
ORF75	Late lytic	-0.388475	-0.405809	-0.386384	-0.16977	-0.124494	-0.0474407	3.66616	3.02899	2.6355	-0.0934597	-0.174389	-0.17417
K15	Late lytic	-0.368254	-0.376797	-0.365302	-0.0847326	-0.11512	-0.115589	3.40644	2.94187	3.08852	-0.0707078	-0.0275651	-0.0888464
K12	Latent	-0.629502	-0.637665	-0.617759	-0.446856	-0.491578	-0.502743	1.45804	1.97007	2.23915	-0.481029	-0.474214	-0.535194
K13	Latent	-0.580773	-0.537651	-0.552208	0.258489	0.430152	0.218054	2.33432	3.03989	2.23549	0.766858	0.45976	0.806219
ORF72	Latent	-0.624852	-0.595072	-0.515866	0.527838	0.398574	0.725193	3.42189	2.40024	1.7766	0.443862	0.449073	0.95567
LANA	Latent	-0.417585	-0.411287	-0.482579	0.233388	0.389845	0.221364	2.5992	2.75059	3.22739	0.289723	0.735377	0.775026

## Sheet: 293FRT(zscore)
		z scores used for heatmap generation
		293FRT 24 hpi			293FRT-LANA 24 hpi			293FRT 72 hpi			293FRT-LANA 72 hpi
Gene	lytic_state	rep1	rep2	rep3	rep1	rep2	rep3	rep1	rep2	rep3	rep1	rep2	rep3
GFP	Constitutive	-0.789159	-0.784846	-0.801119	-0.0877224	-0.0447874	-0.0299132	-0.754369	-0.668669	-0.773178	1.68405	1.5899	1.45981
K1	Early lytic	-0.607692	-0.600763	-0.504088	-0.645232	-0.64843	-0.617397	-0.54695	-0.54911	-0.193096	1.7307	1.70596	1.47609
ORF6	Early lytic	-0.729051	-0.681315	-0.646457	-0.467902	-0.441611	-0.580577	-0.506386	-0.554058	-0.224151	1.10279	1.86803	1.86069
ORF7	Early lytic	-0.574098	-0.555625	-0.532782	-0.467765	-0.514826	-0.510465	-0.548806	-0.609948	-0.577384	1.2279	1.63173	2.03206
ORF8	Early lytic	-0.618703	-0.63492	-0.590915	-0.409766	-0.434138	-0.466099	-0.60795	-0.434838	-0.589591	0.955476	1.67043	2.16101
ORF9	Early lytic	-0.602887	-0.685008	-0.578689	-0.448418	-0.478833	-0.537817	-0.36834	-0.670263	-0.513641	1.63217	1.25233	1.99939
ORF10	Early lytic	-0.644278	-0.602973	-0.617377	-0.478612	-0.456042	-0.392068	-0.543425	-0.602744	-0.613489	1.53885	1.79026	1.6219
ORF11	Early lytic	-0.695411	-0.685708	-0.677929	-0.369559	-0.386641	-0.41902	-0.553631	-0.592457	-0.560508	1.61398	1.70152	1.62536
K2	Early lytic	-0.734057	-0.740647	-0.744745	-0.222242	-0.212387	-0.156651	-0.682165	-0.682107	-0.676635	1.57039	1.61761	1.66363
ORF2	Early lytic	0.778763	-0.237282	-0.222413	-0.181631	-0.66886	-0.562107	-1.00538	-0.808241	-1.07876	1.43122	1.37902	1.17566
K3	Early lytic	-0.600241	-0.609002	-0.602648	-0.35688	-0.355568	-0.433767	-0.600469	-0.663584	-0.59388	1.25043	1.34913	2.21648
ORF70	Early lytic	-0.422464	-0.553714	-0.799337	-0.538157	0.0569866	-0.168738	-0.412396	-0.90393	-0.705731	1.34476	0.870607	2.23211
K4	Early lytic	-0.656029	-0.636337	-0.642662	-0.341787	-0.361865	-0.455805	-0.565742	-0.560763	-0.582552	1.33921	1.22141	2.24292
K4.1	Early lytic	-0.595895	-0.569736	-0.574728	-0.48063	-0.421849	-0.363045	-0.602284	-0.542938	-0.59979	1.10539	1.29223	2.35328
K4.2	Early lytic	-0.74873	-0.165225	-0.430234	-0.921058	-0.829803	-0.499335	-0.464417	-0.0421868	-0.533819	1.47463	1.45648	1.7037
K5	Early lytic	-0.713516	-0.679852	-0.679516	-0.338375	-0.326836	-0.355095	-0.659426	-0.641994	-0.52516	1.68059	1.54	1.69918
K6	Early lytic	-0.220087	-0.204785	-0.28183	0.02699	-0.0268644	0.173017	-1.18227	-0.832725	-1.29761	0.937312	2.18531	0.723544
K7	Early lytic	-0.471007	-0.359977	-0.410401	-0.38681	-0.462695	-0.594268	-0.708368	-0.533755	-0.696242	2.42169	0.92447	1.27736
ORF17	Early lytic	-0.627763	-0.609115	-0.6143	-0.378783	-0.339056	-0.394772	-0.55555	-0.57617	-0.580093	1.15741	1.07583	2.44236
ORF21	Early lytic	-0.63017	-0.627824	-0.62255	-0.434061	-0.412713	-0.423522	-0.589936	-0.593819	-0.612287	1.53518	1.82061	1.5911
ORF35	Early lytic	-0.575217	-0.593968	-0.599911	-0.462306	-0.4684	-0.485109	-0.587038	-0.54615	-0.575751	1.87952	1.16426	1.85007
ORF45	Early lytic	-0.607325	-0.595937	-0.605841	-0.365577	-0.489627	-0.445984	-0.590468	-0.593787	-0.588016	1.51979	1.27882	2.08395
ORF46	Early lytic	-0.603073	-0.591573	-0.605514	-0.377991	-0.202215	-0.43994	-0.699693	-0.687521	-0.69755	1.48807	1.59776	1.81924
ORF47	Early lytic	-0.610554	-0.625609	-0.624134	-0.389161	-0.400386	-0.43191	-0.630801	-0.586376	-0.603929	1.32736	1.58518	1.99032
ORF49	Early lytic	-0.652815	-0.637165	-0.655332	-0.397611	-0.411766	-0.437526	-0.625231	-0.6194	-0.513157	1.71049	1.68464	1.55487
RTA	Early lytic	-0.644873	-0.612719	-0.596637	-0.435277	-0.360596	-0.356564	-0.615326	-0.58855	-0.622295	2.17152	1.19457	1.46674
K8	Early lytic	-0.634449	-0.622947	-0.631338	-0.424213	-0.399043	-0.443311	-0.59677	-0.621016	-0.582318	1.66023	1.68807	1.6071
ORF52	Early lytic	-0.59924	-0.614609	-0.613101	-0.386861	-0.459216	-0.429282	-0.629976	-0.658454	-0.553246	1.81643	1.63302	1.49453
ORF53	Early lytic	-0.598135	-0.608055	-0.643617	-0.427031	-0.456294	-0.420955	-0.620283	-0.60884	-0.57437	1.63589	1.71929	1.6024
ORF55	Early lytic	-0.65425	-0.629961	-0.638976	-0.347328	-0.299773	-0.455773	-0.592589	-0.624882	-0.558506	1.35787	1.21614	2.22803
ORF56	Early lytic	-0.618884	-0.573784	-0.694185	-0.232365	-0.2905	-0.53406	-0.715465	-0.657188	-0.565334	1.48098	1.44883	1.95196
ORF57	Early lytic	-0.704421	-0.715835	-0.683728	-0.242483	-0.286088	-0.288645	-0.671222	-0.584988	-0.697383	1.40622	1.64398	1.8246
K9	Early lytic	-0.687657	-0.683733	-0.652172	-0.40729	-0.447911	-0.407722	-0.572678	-0.567601	-0.502078	1.60593	1.8697	1.45321
VIRF4	Early lytic	-0.658371	-0.656344	-0.662247	-0.339262	-0.368746	-0.398886	-0.606604	-0.615914	-0.606282	1.35719	1.72996	1.82551
ORF58	Early lytic	-0.600504	-0.594663	-0.597372	-0.43881	-0.462794	-0.455352	-0.628798	-0.587399	-0.583974	1.82922	1.65147	1.46898
ORF59	Early lytic	-0.600188	-0.572382	-0.616534	-0.416768	-0.472406	-0.472406	-0.60133	-0.590537	-0.620237	1.60754	1.69378	1.66147
ORF61	Early lytic	-0.594654	-0.589233	-0.577774	-0.46339	-0.478687	-0.473136	-0.591571	-0.603598	-0.463996	1.17063	1.46262	2.20279
ORF62	Early lytic	-0.567002	-0.596564	-0.592026	-0.423108	-0.488191	-0.481246	-0.595333	-0.588022	-0.564551	1.23144	2.02133	1.64328
ORF66	Early lytic	-0.560637	-0.566634	-0.546456	-0.412194	-0.480485	-0.487645	-0.677763	-0.662859	-0.55413	1.56905	1.56586	1.81389
ORF67	Early lytic	-0.558776	-0.58309	-0.565657	-0.442791	-0.493202	-0.450843	-0.605473	-0.669081	-0.57634	1.65944	1.46165	1.82417
ORF67A	Early lytic	-0.563629	-0.637669	0.0197226	-0.454378	-0.271017	-0.0902122	-0.71457	-0.814611	-0.801153	1.33332	0.60955	2.38465
ORF69	Early lytic	-0.606758	-0.661394	-0.616268	-0.409773	-0.380566	-0.424932	-0.650819	-0.568829	-0.616669	1.43835	1.72174	1.77592
K14	Early lytic	-0.618972	-0.598782	-0.601274	-0.56083	-0.558163	-0.554886	-0.500586	-0.572487	-0.385348	1.7525	1.44369	1.75514
ORF4	Late lytic	-0.639124	-0.628159	-0.669027	-0.5846	-0.575355	-0.534435	-0.539654	-0.275214	-0.466193	1.62632	1.41566	1.86978
ORF16	Late lytic	-0.596289	-0.589828	-0.57958	-0.422354	-0.451587	-0.467978	-0.614712	-0.609725	-0.595366	1.38008	1.60798	1.93937
ORF18	Late lytic	-0.643299	-0.630004	-0.612576	-0.399152	-0.307078	-0.402472	-0.606071	-0.591625	-0.595614	1.0693	1.49803	2.22055
ORF19	Late lytic	-0.653251	-0.650722	-0.642155	-0.42138	-0.391902	-0.432517	-0.513219	-0.557421	-0.628881	1.40912	1.43106	2.05128
ORF20	Late lytic	-0.658148	-0.618107	-0.651755	-0.447689	-0.365927	-0.374403	-0.661446	-0.518492	-0.635779	1.46738	1.81057	1.6538
ORF22	Late lytic	-0.662229	-0.666337	-0.652161	-0.419757	-0.410083	-0.412198	-0.570317	-0.578241	-0.577627	1.5555	1.67689	1.71657
ORF23	Late lytic	-0.616612	-0.612756	-0.625421	-0.289072	-0.472372	-0.466556	-0.611266	-0.569828	-0.565359	1.9493	1.86405	1.01588
ORF24	Late lytic	-0.595281	-0.585676	-0.642681	-0.343937	-0.502996	-0.44387	-0.680648	-0.416858	-0.723835	1.6464	1.58153	1.70785
ORF25	Late lytic	-0.658451	-0.691559	-0.665936	-0.375313	-0.398421	-0.416992	-0.485306	-0.603128	-0.630048	1.83421	1.67529	1.41566
ORF26	Late lytic	-0.616617	-0.622588	-0.636782	-0.428046	-0.423883	-0.398881	-0.541543	-0.61247	-0.619706	1.39498	1.47177	2.03376
ORF28	Late lytic	-0.838944	-0.670155	-0.68398	-0.457056	-0.147775	-0.207752	-0.653689	-0.478511	-0.601356	1.234	1.33921	2.16601
ORF29	Late lytic	-0.640876	-0.681114	-0.627854	-0.419832	-0.325833	-0.434818	-0.506859	-0.600981	-0.627319	1.21541	1.60477	2.0453
ORF30	Late lytic	-0.613438	-0.640463	-0.609789	-0.304227	-0.322612	-0.388861	-0.571371	-0.728462	-0.626644	2.02698	1.74382	1.03507
ORF31	Late lytic	-0.644442	-0.61029	-0.655977	-0.429144	-0.433367	-0.312193	-0.623878	-0.656395	-0.564521	1.45002	1.80033	1.67986
ORF32	Late lytic	-0.656608	-0.669395	-0.517651	-0.359851	-0.513129	-0.383608	-0.574306	-0.64378	-0.604964	1.86556	1.42013	1.63761
ORF33	Late lytic	-0.623475	-0.613745	-0.640138	-0.45019	-0.49448	-0.488102	-0.578791	-0.534078	-0.49087	2.01801	1.49723	1.39864
ORF34	Late lytic	-0.590828	-0.608345	-0.603161	-0.463041	-0.491782	-0.5416	-0.57298	-0.536366	-0.543325	1.80577	1.72261	1.42305
ORF36	Late lytic	-0.598375	-0.600333	-0.597331	-0.476716	-0.473333	-0.486254	-0.569181	-0.581385	-0.578083	1.73884	1.72542	1.49673
ORF37	Late lytic	-0.611532	-0.609869	-0.607635	-0.398929	-0.430957	-0.535904	-0.576426	-0.569897	-0.578318	1.36612	1.57659	1.97676
ORF38	Late lytic	-0.611406	-0.616722	-0.613653	-0.465495	-0.458397	-0.445552	-0.560483	-0.562434	-0.56319	1.28969	1.55613	2.05152
ORF39	Late lytic	-0.642452	-0.572759	-0.640619	-0.420886	-0.480153	-0.439805	-0.527351	-0.623093	-0.600992	1.53526	1.58041	1.83244
ORF40	Late lytic	-0.628452	-0.574813	-0.542101	-0.389941	-0.474233	-0.502975	-0.586179	-0.523494	-0.632029	1.0645	1.93397	1.85574
ORF42	Late lytic	-0.637622	-0.627367	-0.63649	-0.412156	-0.412497	-0.440089	-0.618047	-0.573884	-0.593809	1.64071	1.75499	1.55626
ORF43	Late lytic	-0.50175	-0.509216	-0.596612	-0.333613	-0.512226	-0.471699	-0.591935	-0.626045	-0.627222	1.83962	2.05785	0.872844
ORF44	Late lytic	-0.571777	-0.596372	-0.594973	-0.570879	-0.468689	-0.497294	-0.534889	-0.476283	-0.638139	1.45055	1.83479	1.66396
ORF48	Late lytic	-0.616922	-0.690634	-0.569528	-0.417797	-0.151311	-0.200075	-0.764	-0.706698	-0.720114	1.49933	1.92235	1.4154
K8.1	Late lytic	-0.560026	-0.640429	-0.711214	-0.322598	-0.353163	-0.225586	-0.571585	-0.698248	-0.797815	1.80335	1.49743	1.57988
VIRF2	Late lytic	-0.605604	-0.595282	-0.605507	-0.471391	-0.473727	-0.490228	-0.55996	-0.564122	-0.599565	1.71725	1.68995	1.55819
ORF60	Late lytic	-0.585884	-0.608828	-0.609167	-0.451493	-0.458708	-0.454554	-0.605413	-0.527213	-0.641434	1.5886	1.47156	1.88254
ORF63	Late lytic	-0.615793	-0.597182	-0.61765	-0.466941	-0.467199	-0.420753	-0.611553	-0.560975	-0.591075	1.50322	1.84799	1.5979
ORF64	Late lytic	-0.62495	-0.618412	-0.630974	-0.418975	-0.450511	-0.424381	-0.572234	-0.624689	-0.585984	1.66247	1.51513	1.7735
ORF65	Late lytic	-0.666839	-0.582302	-0.646151	-0.44033	-0.364926	-0.38488	-0.56659	-0.650356	-0.637504	1.76013	1.63941	1.54033
ORF68	Late lytic	-0.549834	-0.6076	-0.509263	-0.278238	-0.345598	-0.464384	-0.642238	-0.743671	-0.585462	1.41111	1.01583	2.29935
ORF74	Late lytic	-0.549581	-0.631222	-0.597614	-0.551868	-0.486359	-0.596109	-0.604534	-0.413714	-0.45816	1.99789	1.67973	1.21154
ORF75	Late lytic	-0.633584	-0.542323	-0.571656	-0.487283	-0.44597	-0.474377	-0.69385	-0.35478	-0.731496	1.66147	1.56932	1.70453
K15	Late lytic	-0.582194	-0.593907	-0.565294	-0.468678	-0.468271	-0.547771	-0.587978	-0.539658	-0.525749	1.34339	1.39839	2.13772
K12	Latent	-0.59995	-0.556167	-0.46625	-0.353363	-0.459303	-0.41795	-0.721191	-0.571841	-0.711666	1.38853	1.4251	2.04404
K13	Latent	-0.443979	-0.475939	-0.391806	-1.13127	-1.07586	-1.05834	-0.0074804	-0.0894956	0.152369	1.45474	1.44824	1.61882
ORF72	Latent	-0.489811	-0.550976	-0.535892	-0.804772	-0.85059	-0.805388	-0.220735	-0.251915	-0.268822	1.74002	1.63563	1.40325
LANA	Latent

## Sheet: NOK(zscore)
		z scores used for heatmap generation
		KSHV 24 hpi			KSHV ∆LANA 24 hpi			KSHV 72 hpi			KSHV ∆LANA 72 hpi
Gene	lytic_state	rep1	rep2	rep3	rep1	rep2	rep3	rep1	rep2	rep3	rep1	rep2	rep3
GFP	Constitutive	0.428806	0.387659	0.135312	-1.14164	-1.13239	-1.15969	1.4298	1.40578	1.32364	-0.517723	-0.534413	-0.625131
K1	Early lytic	-0.892288	-0.929104	-0.88772	0.920201	0.688414	0.500698	-0.984158	-0.91942	-0.86942	1.42338	1.29212	0.65729
ORF6	Early lytic	-0.901319	-0.577696	-0.108234	1.60823	1.94805	0.234842	0.187138	-0.736544	-1.08472	-0.239805	-0.379941	0.050005
ORF7	Early lytic	-0.459165	-0.443985	-0.302799	1.2319	2.02001	1.43059	-0.754544	-0.856846	-1.0087	-0.462922	-0.411189	0.0176358
ORF8	Early lytic	-0.86515	-0.869746	-0.790552	0.975249	1.43032	2.00113	-0.00815399	-0.586227	-0.892866	-0.281349	-0.286957	0.1743
ORF9	Early lytic	-0.813619	-0.771919	-0.719476	1.39721	1.6674	1.69392	-0.664335	-0.753581	-0.725034	-0.11596	-0.184041	-0.0105686
ORF10	Early lytic	-0.992721	-0.768961	-0.782962	1.43681	1.95097	1.18731	-0.447577	-0.392488	-0.281485	-0.240464	-0.321434	-0.347001
ORF11	Early lytic	-0.530613	-0.535369	-0.510586	1.73398	1.69403	1.37809	-0.75979	-0.80017	-0.907755	-0.298068	-0.12892	-0.334828
K2	Early lytic	1.17594	0.585835	0.95186	0.827558	0.773608	0.92461	-1.55774	-1.37167	-1.20271	-0.1669	-0.520789	-0.419596
ORF2	Early lytic	-0.569126	-0.666661	-0.618756	1.72326	1.74915	1.33412	-0.890175	-0.594466	-0.760931	-0.190412	-0.464802	-0.0511982
K3	Early lytic	-0.131929	-0.335596	-0.558004	0.764954	1.64715	1.91322	-1.05226	-0.888673	-1.01653	-0.209684	-0.237937	0.105299
ORF70	Early lytic	-0.978149	-0.905692	-0.639073	0.632147	2.26988	1.09481	-0.307226	-0.248842	-0.59752	0.0281276	-0.42988	0.0814201
K4	Early lytic	-0.51738	-0.514276	-0.503787	1.64951	1.95566	1.28878	-0.605049	-0.627614	-0.725267	-0.504017	-0.528817	-0.367737
K4.1	Early lytic	-0.83492	-0.629905	-0.686737	1.5317	2.05789	1.16124	-0.320567	-0.442403	-0.440942	-0.530747	-0.462134	-0.402476
K4.2	Early lytic	-0.797702	-0.749262	-0.658132	1.54365	1.79875	1.48005	-0.496018	-0.650991	-0.650723	-0.576235	-0.203628	-0.0397565
K5	Early lytic	-0.463246	-0.0969555	-0.404322	1.61044	1.79144	1.33547	-0.541555	-0.498557	-0.630878	-0.706213	-0.673188	-0.722444
K6	Early lytic	-0.201693	0.0639567	-0.0141325	1.59022	1.50151	1.29834	-0.769566	-0.97134	-0.899459	-0.275237	-0.950794	-0.371814
K7	Early lytic	-0.564951	-0.740121	-0.718364	2.28459	1.34736	0.762242	-0.900902	-0.635075	-0.328737	0.017726	-0.437753	-0.0860118
ORF17	Early lytic	-0.410788	-0.333943	-0.261623	1.69391	2.07733	0.656683	-0.843191	-0.769134	-0.9711	-0.435247	-0.540058	0.137165
ORF21	Early lytic	-0.600666	-0.33001	-0.328033	1.5369	1.86725	1.45419	-0.80064	-0.742972	-0.720957	-0.485438	-0.465371	-0.384255
ORF35	Early lytic	-0.748335	-0.590124	-0.430688	1.76474	1.49649	1.22328	-1.01586	-0.883556	-1.00117	0.0714878	-0.159775	0.27351
ORF45	Early lytic	-0.496119	0.161998	-0.146638	0.467632	2.02502	0.303206	0.025942	-0.0656388	-0.432485	-0.180614	-1.56397	-0.0983364
ORF46	Early lytic	-0.432595	-0.430769	-0.272022	1.65144	1.56533	1.48812	-0.463902	-0.590039	-1.02425	-0.758288	-0.352612	-0.380408
ORF47	Early lytic	-1.09675	-0.940126	-0.526849	1.12066	1.43443	1.71912	-0.364668	-0.515857	-0.670158	-0.311944	-0.317561	0.469703
ORF49	Early lytic	-0.612992	-0.703466	-0.642874	1.70084	1.6335	1.55168	-0.731396	-0.7426	-0.649574	-0.144255	-0.351959	-0.306901
RTA	Early lytic	-0.657629	-0.672528	-0.718329	1.79593	1.39794	1.5144	-0.851783	-0.840596	-0.819175	0.0222395	-0.148625	-0.0218376
K8	Early lytic	-0.758923	-0.601215	-0.652598	1.54626	1.65668	1.64646	-0.773288	-0.721707	-0.681405	-0.201842	-0.174219	-0.284203
ORF52	Early lytic	-0.639202	-0.508357	-0.683789	1.18465	1.54836	1.50668	-1.10861	-1.14608	-0.76547	0.528112	0.136306	-0.0525954
ORF53	Early lytic	-0.871481	-0.751195	-1.00253	0.495598	1.4258	1.75306	-0.755499	-0.554262	0.546219	-0.0554784	-0.206653	-0.0235742
ORF55	Early lytic	-0.720669	-0.888545	-0.374938	1.68765	2.07065	0.128953	-0.409973	-0.508489	-0.802815	-0.272391	-0.242402	0.33297
ORF56	Early lytic	-0.347156	-0.544434	-0.460576	1.30333	1.97964	1.19504	-0.252258	-0.174922	-0.592992	-0.525691	-0.893411	-0.686568
ORF57	Early lytic	-0.340891	-0.841754	-0.362235	0.497946	1.04371	1.94919	-0.389693	-0.590511	-0.899314	-0.625746	-0.20168	0.760987
K9	Early lytic	-0.757021	-0.470546	0.0640494	1.28359	1.2687	1.46461	0.00667701	-0.728189	-0.354333	-0.504672	-0.809841	-0.463023
VIRF4	Early lytic	-0.887863	-0.715177	-0.67779	1.59564	1.83545	1.24843	-0.467578	-0.349019	-0.631634	-0.453436	-0.439282	-0.0577476
ORF58	Early lytic	0.862974	0.405799	0.123607	1.43486	0.967509	0.633996	-1.26509	-1.07941	-0.954909	-0.308	-0.384781	-0.436553
ORF59	Early lytic	-0.0846242	-0.189581	-0.396867	1.57172	1.44742	1.5166	-1.11073	-1.05911	-0.906562	-0.0310196	-0.427446	-0.32981
ORF61	Early lytic	-0.588027	-0.864025	-0.70617	1.35679	1.60396	1.27011	-0.905378	-0.878571	-1.04757	0.685769	0.146672	-0.0735529
ORF62	Early lytic	-0.789323	-0.658781	-0.583764	1.37422	1.83987	1.47128	-0.679295	-0.671915	-0.778908	-0.403562	-0.434867	0.315042
ORF66	Early lytic	-0.594745	-0.805094	-0.799336	1.33392	1.34303	1.35584	-1.06286	-0.98196	-0.997001	0.646712	0.0706685	0.490829
ORF67	Early lytic	-0.70868	-0.799287	-0.750093	1.86484	1.43658	1.01959	-0.933095	-0.882386	-0.879183	0.15991	0.414128	0.0576768
ORF67A	Early lytic	-0.872707	-0.863029	-0.717078	1.02107	2.23172	0.714778	-0.821096	-0.954331	-0.623115	0.354163	0.104004	0.425622
ORF69	Early lytic	-0.891787	-0.905385	-0.816898	1.36363	1.71613	0.474423	-0.784448	-0.929301	-0.787299	0.35663	0.102155	1.10215
K14	Early lytic	-1.03624	-0.961984	-0.734278	1.52624	1.03022	1.87777	-0.917735	-0.261876	0.16272	0.312751	-0.576699	-0.420892
ORF4	Late lytic	-0.915297	-0.870036	-0.855988	1.27974	0.969968	1.16411	-1.05967	-0.848327	-0.946047	0.316608	0.672182	1.09275
ORF16	Late lytic	-0.561222	-0.75478	-0.745853	1.57822	1.4793	1.47517	-0.93087	-0.644737	-0.707547	0.559951	-0.167059	-0.580576
ORF18	Late lytic	-0.646214	-0.603003	-0.581047	1.27452	2.10096	1.42929	-0.550311	-0.51434	-0.753916	-0.586432	-0.402328	-0.167169
ORF19	Late lytic	-0.917184	-0.683828	-0.594719	1.34451	2.25646	0.879942	-0.322593	-0.525146	-0.869714	-0.18796	-0.150851	-0.228922
ORF20	Late lytic	-0.752232	-0.866769	-0.725884	1.59438	1.41017	1.59438	-0.606616	-0.526586	-0.806181	-0.40989	-0.401531	0.496753
ORF22	Late lytic	-0.456039	0.334365	-0.294177	1.37437	1.35505	1.21815	-1.18031	-1.00734	-1.30972	0.301465	-0.165203	-0.170613
ORF23	Late lytic	-0.756052	-0.744596	-0.916821	1.05379	1.12932	1.82284	-1.09177	-0.852778	-0.654556	0.15163	0.644709	0.214277
ORF24	Late lytic	-0.473381	-0.512199	-0.498151	0.361408	1.68052	1.14436	-1.17324	-0.422511	-0.546406	-0.479537	0.899721	0.0194229
ORF25	Late lytic	-0.618342	-0.64314	-0.626895	1.60399	1.31345	1.89458	-0.789488	-0.768915	-0.757414	-0.13737	-0.180739	-0.289715
ORF26	Late lytic	-0.68757	-0.389887	-0.337987	1.51443	2.09337	0.83959	-0.813338	-0.494995	-0.897448	-0.418773	-0.614694	0.207301
ORF28	Late lytic	-0.648896	-0.596442	-0.547507	1.56594	1.86674	1.42204	-0.49088	-0.330159	-0.692291	-0.609508	-0.519007	-0.420029
ORF29	Late lytic	-0.721673	-0.695706	-0.729289	1.28227	1.93209	1.38876	-0.0534146	-0.433347	-0.461367	-0.572828	-0.624631	-0.310862
ORF30	Late lytic	-0.62006	-0.514449	-0.601908	1.63953	1.6953	1.59646	-0.620757	-0.685836	-0.606796	-0.382075	-0.410149	-0.489258
ORF31	Late lytic	-0.62608	-0.654788	-0.435736	1.57192	1.54686	1.69381	-0.511128	-0.671822	-0.339183	-0.666526	-0.281594	-0.625726
ORF32	Late lytic	-0.673744	-0.530727	-0.680517	1.78763	1.8487	1.16254	-0.598514	-0.463389	-0.399364	-0.357391	-0.546258	-0.548964
ORF33	Late lytic	-0.855983	-0.888605	-0.999074	0.985409	1.15968	0.932685	-1.03563	-0.924022	-0.905121	0.993792	0.993792	0.543078
ORF34	Late lytic	-0.749725	-0.660454	-0.857293	0.710752	1.89	1.66449	-0.772308	-0.684559	-0.897396	0.0675811	-0.258731	0.547638
ORF36	Late lytic	-1.1526	-1.29961	-1.13065	1.32416	1.15241	1.07851	-0.366479	-0.773676	-0.649004	0.968131	0.361438	0.487365
ORF37	Late lytic	-0.648736	-0.69293	-0.64082	1.52496	1.71729	1.52051	-0.66032	-0.563108	-0.935401	-0.433038	-0.0820888	-0.106317
ORF38	Late lytic	-0.582158	-0.543853	-0.495011	1.3412	1.51364	1.79506	-0.910392	-0.867517	-1.02777	-0.223835	-0.12797	0.12861
ORF39	Late lytic	-0.788638	-0.815261	-0.758606	1.49355	1.63452	1.56217	-0.785535	-0.603031	-0.743914	-0.245177	-0.156653	0.206569
ORF40	Late lytic	-1.02098	-0.756769	-0.76875	1.56075	1.47222	1.61984	-0.372012	-0.730741	-0.48963	0.0864132	-0.334958	-0.26539
ORF42	Late lytic	-0.909193	-0.741968	-0.833421	1.47316	1.36887	1.55102	-0.748431	-0.758787	-0.504638	-0.269944	0.562353	-0.189019
ORF43	Late lytic	0.106189	0.0934737	-0.12375	0.743664	1.00282	1.3481	-0.835711	0.609791	-0.213946	-0.679041	-0.967585	-1.08401
ORF44	Late lytic	0.0859061	-0.287033	-0.356504	1.4619	1.63071	0.619176	-0.788239	-0.661402	0.289832	-0.440438	-0.764159	-0.789748
ORF48	Late lytic	-0.80811	-0.734193	-0.73652	1.17414	1.92632	1.62859	-0.458355	-0.714373	-0.641711	-0.25615	-0.11317	-0.26647
K8.1	Late lytic	-0.784223	-0.709914	-0.737452	1.89504	1.57309	1.29015	-0.461398	-0.751821	-0.610645	-0.428393	-0.127699	-0.14674
VIRF2	Late lytic	-0.50947	-0.51945	-0.576828	1.54126	1.51429	1.75563	-0.61661	-0.853663	-0.731838	-0.241539	-0.146738	-0.615043
ORF60	Late lytic	-0.702647	-0.447539	-0.621103	2.04863	1.67232	0.577667	-0.852651	-0.896579	-0.764634	-0.0397528	-0.375853	0.402145
ORF63	Late lytic	-0.905635	-0.901319	-0.793367	1.5116	1.56506	1.4901	-0.673114	-0.732801	-0.762858	-0.119439	0.103486	0.218278
ORF64	Late lytic	-0.859907	-0.81537	-0.799037	1.55819	1.26487	1.50728	-0.795509	-0.906204	-0.935888	0.265148	0.171644	0.344776
ORF65	Late lytic	-0.702203	-0.762164	-0.738632	1.46746	1.45828	1.32957	-0.943785	-0.929457	-1.04158	0.465366	0.381723	0.0154203
ORF68	Late lytic	-0.949151	-0.900611	-0.875284	1.19889	1.48241	1.09918	-0.873475	-0.745966	-0.914188	0.236641	1.11279	0.128761
ORF74	Late lytic	-0.170517	-0.597141	-0.710812	1.75592	1.7215	1.27151	-0.859755	-0.831592	-0.600644	-0.294653	-0.193506	-0.490307
ORF75	Late lytic	-0.41717	-0.702321	-0.831194	1.69659	1.50293	1.40761	-0.688293	-0.511143	-0.327063	-0.535551	-0.517378	-0.0770183
K15	Late lytic	-0.867992	-0.717186	-0.60052	1.34719	1.84491	1.27821	-0.101046	-0.405077	-0.79905	-0.535247	-0.454022	0.00983231
K12	Latent	-0.961711	-1.00352	-0.888974	1.30099	1.6273	1.35739	-0.265261	-0.487132	-0.747368	-0.101805	-0.141804	0.311894
K13	Latent	-1.06163	-0.958741	-0.982134	0.706226	0.627094	0.672854	-0.829008	-0.823894	-0.826743	1.50902	1.16693	0.800025
ORF72	Latent	-0.998898	-1.00029	-1.00716	0.614756	0.845218	0.369817	-0.792746	-0.821376	-0.837458	1.33595	1.23745	1.05474
LANA	Latent	-1.00196	-0.955259	-0.948881	0.193729	0.494292	0.299422	-0.773754	-0.78705	-0.743881	1.21925	1.35831	1.64578

## Sheet: SLK(zscore)
		z scores used for heatmap generation
		KSHV 24 hpi			KSHV ∆LANA 24 hpi			KSHV 72 hpi			KSHV ∆LANA 72 hpi
Gene	lytic_state	rep1	rep2	rep3	rep1	rep2	rep3	rep1	rep2	rep3	rep1	rep2	rep3
GFP	Constitutive	-0.320628	-0.309198	-0.337755	-0.404219	-0.384442	-0.392805	-0.0924647	-0.0847236	-0.0593432	-0.520898	-0.502629	-0.512636
K1	Early lytic	-0.435008	-0.460501	-0.498885	-0.268681	-0.242471	-0.222866	-0.579952	-0.485237	-0.473986	0.264778	0.0873447	0.0610144
ORF6	Early lytic	-0.380356	-0.3789	-0.377905	-0.340046	-0.327318	-0.326995	-0.380759	-0.380009	-0.381527	-0.343948	-0.329638	-0.352874
ORF7	Early lytic	-0.481856	-0.471126	-0.472756	-0.282541	-0.276473	-0.247334	-0.483852	-0.493734	-0.49077	-0.324588	-0.370183	-0.411543
ORF8	Early lytic	-0.420569	-0.442369	-0.440254	-0.281371	-0.303341	-0.298862	-0.43517	-0.438347	-0.435381	-0.342836	-0.305733	-0.355298
ORF9	Early lytic	-0.39409	-0.391979	-0.395685	-0.252954	-0.250596	-0.263411	-0.402535	-0.405266	-0.406929	-0.326232	-0.269581	-0.345373
ORF10	Early lytic	-0.394931	-0.393064	-0.392166	-0.322693	-0.318756	-0.323857	-0.395456	-0.394015	-0.393658	-0.342137	-0.330593	-0.335484
ORF11	Early lytic	-0.391202	-0.390454	-0.390288	-0.354225	-0.35581	-0.352489	-0.391944	-0.391569	-0.391999	-0.372618	-0.354165	-0.363206
K2	Early lytic	-0.459883	-0.460273	-0.460843	-0.445644	-0.444987	-0.443473	-0.457051	-0.458535	-0.45646	-0.447185	-0.453931	-0.456734
ORF2	Early lytic	-0.563556	-0.59498	-0.561422	0.346658	0.0111938	-0.0370618	-0.690449	-0.6785	-0.684776	-0.113054	-0.343199	-0.0865585
K3	Early lytic	-0.587608	-0.582726	-0.586416	-0.244651	-0.318084	-0.26955	-0.608458	-0.610881	-0.606381	-0.451638	-0.51259	-0.352441
ORF70	Early lytic	-0.601273	-0.585466	-0.601816	-0.111991	-0.0802419	-0.0882478	-0.630077	-0.59409	-0.615183	-0.412317	-0.476092	-0.530288
K4	Early lytic	-0.577789	-0.57762	-0.577891	-0.554797	-0.554078	-0.556048	-0.57807	-0.577995	-0.578032	-0.570875	-0.569241	-0.568141
K4.1	Early lytic	-0.473389	-0.472647	-0.470794	-0.362675	-0.393929	-0.399846	-0.472723	-0.476555	-0.475387	-0.449437	-0.421522	-0.426944
K4.2	Early lytic	-0.437101	-0.588069	-0.147639	0.455331	0.587223	0.387715	-0.404926	-0.598171	-0.574464	0.205904	-0.301796	0.0185487
K5	Early lytic	-0.475116	-0.473417	-0.474123	-0.443092	-0.44526	-0.442899	-0.470599	-0.468258	-0.474651	-0.435447	-0.449981	-0.456383
K6	Early lytic	-0.450999	-0.448616	-0.447994	-0.233202	-0.222933	-0.241088	-0.475029	-0.477584	-0.459523	-0.36925	-0.352986	-0.320764
K7	Early lytic	-0.390006	-0.397599	-0.413067	0.00652918	0.00556035	-0.259372	-0.436206	-0.424203	-0.413361	-0.262854	-0.297721	-0.248127
ORF17	Early lytic	-0.422714	-0.423837	-0.423924	-0.30555	-0.283422	-0.283621	-0.424222	-0.418535	-0.424941	-0.362019	-0.365281	-0.3487
ORF21	Early lytic	-0.380035	-0.378437	-0.379439	-0.292121	-0.29149	-0.289573	-0.389688	-0.388897	-0.386549	-0.318603	-0.350348	-0.300839
ORF35	Early lytic	-0.340133	-0.340698	-0.339691	-0.30551	-0.297286	-0.297874	-0.342347	-0.344096	-0.343831	-0.319278	-0.324925	-0.323136
ORF45	Early lytic	-0.391375	-0.392049	-0.386464	-0.296264	-0.299747	-0.306361	-0.387318	-0.389112	-0.38731	-0.380101	-0.365208	-0.345556
ORF46	Early lytic	-0.40975	-0.387954	-0.413759	-0.189524	-0.193037	-0.210861	-0.405467	-0.395939	-0.406592	-0.324384	-0.315752	-0.336635
ORF47	Early lytic	-0.354355	-0.355696	-0.355722	-0.334903	-0.342478	-0.338454	-0.358306	-0.34825	-0.343273	-0.331741	-0.321923	-0.339606
ORF49	Early lytic	-0.399218	-0.399486	-0.396386	-0.34084	-0.340948	-0.344372	-0.369925	-0.386912	-0.377625	-0.226619	-0.138072	-0.216371
RTA	Early lytic	-0.560677	-0.562874	-0.561825	-0.390382	-0.41095	-0.411181	-0.569879	-0.568216	-0.571605	-0.467158	-0.475682	-0.468828
K8	Early lytic	-0.401544	-0.401288	-0.403677	-0.341294	-0.340626	-0.330437	-0.405997	-0.406506	-0.409022	-0.364512	-0.371576	-0.349905
ORF52	Early lytic	-0.453014	-0.463229	-0.460974	-0.242688	-0.301943	-0.277567	-0.45315	-0.459069	-0.458268	-0.323852	-0.205153	-0.416224
ORF53	Early lytic	-0.422492	-0.410092	-0.398145	-0.271042	-0.286734	-0.272478	-0.370638	-0.372783	-0.372297	-0.287975	-0.434525	-0.330468
ORF55	Early lytic	-0.401737	-0.402259	-0.398938	-0.331439	-0.302111	-0.318042	-0.388322	-0.402446	-0.395075	-0.361873	-0.338667	-0.334246
ORF56	Early lytic	-0.410661	-0.420556	-0.424156	-0.294237	-0.27965	-0.311267	-0.414041	-0.412107	-0.407647	-0.35986	-0.37917	-0.316476
ORF57	Early lytic	-0.508247	-0.512159	-0.509315	-0.484013	-0.487826	-0.491464	-0.505401	-0.50661	-0.511056	-0.494574	-0.492613	-0.504922
K9	Early lytic	-0.339315	-0.338921	-0.342522	-0.323947	-0.329667	-0.322233	-0.345255	-0.338647	-0.342587	-0.334049	-0.320885	-0.313449
VIRF4	Early lytic	-0.340285	-0.339859	-0.340159	-0.332325	-0.332358	-0.330698	-0.340398	-0.338535	-0.340501	-0.330826	-0.333959	-0.336627
ORF58	Early lytic	-0.452638	-0.452695	-0.454467	-0.253513	-0.305009	-0.282532	-0.455213	-0.454665	-0.455106	-0.356463	-0.378006	-0.367077
ORF59	Early lytic	-0.396913	-0.395579	-0.395437	-0.248686	-0.242468	-0.231593	-0.403588	-0.40061	-0.403947	-0.322185	-0.362424	-0.331941
ORF61	Early lytic	-0.371774	-0.368502	-0.370041	-0.294527	-0.286688	-0.284878	-0.377734	-0.376585	-0.37678	-0.345754	-0.345196	-0.327103
ORF62	Early lytic	-0.368065	-0.368181	-0.36653	-0.328163	-0.329828	-0.336063	-0.375146	-0.373761	-0.374968	-0.319403	-0.339808	-0.31603
ORF66	Early lytic	-0.483703	-0.496785	-0.503602	-0.272454	-0.332347	-0.344566	-0.522719	-0.526977	-0.529314	-0.390309	-0.407736	-0.38557
ORF67	Early lytic	-0.534445	-0.553301	-0.581606	-0.0681772	-0.0961646	-0.0399408	-0.589375	-0.595911	-0.587234	-0.421456	-0.265687	-0.32959
ORF67A	Early lytic	-0.700995	-0.688548	-0.672813	0.179204	0.331395	0.376101	-0.721726	-0.728823	-0.73418	-0.09502	-0.405127	-0.3774
ORF69	Early lytic	-0.49328	-0.493482	-0.497313	-0.403083	-0.43851	-0.431104	-0.499011	-0.499435	-0.496938	-0.436893	-0.39545	-0.384932
K14	Early lytic	-0.344042	-0.345055	-0.343543	-0.341299	-0.340562	-0.339242	-0.321338	-0.331351	-0.318817	-0.309884	-0.323042	-0.317829
ORF4	Late lytic	-0.634817	-0.618908	-0.591731	-0.291018	-0.231393	-0.1985	-0.612095	-0.615129	-0.605332	-0.426939	-0.221347	-0.359373
ORF16	Late lytic	-0.572633	-0.529553	-0.563399	0.257336	-0.112704	-0.0201116	-0.448021	-0.54434	-0.562963	-0.319267	-0.423406	-0.387122
ORF18	Late lytic	-0.477479	-0.461201	-0.459997	-0.112757	-0.20185	-0.185914	-0.507112	-0.504122	-0.481179	-0.274196	-0.373746	-0.406718
ORF19	Late lytic	-0.395636	-0.38941	-0.405685	-0.291927	-0.344054	-0.274535	-0.407854	-0.414802	-0.389242	-0.391091	-0.358876	-0.365381
ORF20	Late lytic	-0.431502	-0.423698	-0.425053	-0.275454	-0.259482	-0.238819	-0.429367	-0.42942	-0.418102	-0.406418	-0.377001	-0.32843
ORF22	Late lytic	-0.366154	-0.366834	-0.364736	-0.325421	-0.321768	-0.320183	-0.366865	-0.365134	-0.364669	-0.329404	-0.353951	-0.354101
ORF23	Late lytic	-0.3771	-0.374375	-0.379743	-0.338543	-0.351413	-0.350352	-0.374908	-0.378767	-0.376179	-0.337938	-0.376157	-0.318946
ORF24	Late lytic	-0.329486	-0.32439	-0.32951	-0.295055	-0.283095	-0.296962	-0.324798	-0.331216	-0.332129	-0.32588	-0.321011	-0.317704
ORF25	Late lytic	-0.348674	-0.348802	-0.348108	-0.329376	-0.328206	-0.323997	-0.347185	-0.347026	-0.347583	-0.295382	-0.289978	-0.292104
ORF26	Late lytic	-0.328344	-0.328568	-0.328249	-0.316081	-0.311601	-0.313814	-0.326838	-0.327714	-0.328222	-0.325634	-0.319909	-0.314458
ORF28	Late lytic	-0.378363	-0.350085	-0.370424	-0.210036	-0.253037	-0.189593	-0.389692	-0.388252	-0.385524	-0.224314	-0.245087	-0.363734
ORF29	Late lytic	-0.356176	-0.361833	-0.367234	-0.243683	-0.315214	-0.315691	-0.369525	-0.354604	-0.372658	-0.33467	-0.317176	-0.282135
ORF30	Late lytic	-0.357153	-0.346655	-0.366494	-0.11502	-0.210644	-0.232343	-0.370611	-0.379948	-0.381401	-0.317978	-0.253196	-0.277257
ORF31	Late lytic	-0.372503	-0.3625	-0.371094	-0.304085	-0.311885	-0.300798	-0.373783	-0.366452	-0.371421	-0.329991	-0.346444	-0.315136
ORF32	Late lytic	-0.449886	-0.382143	-0.307033	0.00551974	-0.0782936	0.0271461	-0.49072	-0.467731	-0.466623	-0.4119	-0.394078	-0.309271
ORF33	Late lytic	-0.383283	-0.384515	-0.386194	-0.318871	-0.336863	-0.329684	-0.390249	-0.379956	-0.385865	-0.343951	-0.360012	-0.368727
ORF34	Late lytic	-0.349308	-0.342723	-0.348798	-0.307324	-0.288449	-0.297328	-0.349653	-0.348834	-0.356066	-0.330608	-0.319376	-0.327037
ORF36	Late lytic	-0.329805	-0.330188	-0.330301	-0.321463	-0.320632	-0.322546	-0.328745	-0.329316	-0.330286	-0.305112	-0.289661	-0.298321
ORF37	Late lytic	-0.337803	-0.336724	-0.335819	-0.314692	-0.317986	-0.316495	-0.336199	-0.3389	-0.336458	-0.325953	-0.327185	-0.330227
ORF38	Late lytic	-0.388929	-0.388379	-0.386737	-0.298114	-0.320084	-0.28853	-0.389254	-0.393316	-0.391073	-0.322333	-0.338425	-0.345016
ORF39	Late lytic	-0.420984	-0.405535	-0.419665	-0.182759	-0.12665	-0.162126	-0.459649	-0.414286	-0.453828	-0.357206	-0.397632	-0.37579
ORF40	Late lytic	-0.396318	-0.395089	-0.397262	-0.257436	-0.271399	-0.250032	-0.376531	-0.379344	-0.396487	-0.326118	-0.331033	-0.167133
ORF42	Late lytic	-0.497507	-0.479254	-0.492753	-0.37212	-0.403831	-0.395942	-0.489688	-0.497272	-0.493916	-0.409003	-0.457691	-0.402584
ORF43	Late lytic	-0.371661	-0.387417	-0.389289	-0.119213	-0.292929	-0.327893	-0.414945	-0.349281	-0.37634	-0.386916	-0.336935	-0.349048
ORF44	Late lytic	-0.393003	-0.365749	-0.357801	-0.104497	-0.123112	-0.16221	-0.375687	-0.362563	-0.37325	-0.321874	-0.258477	-0.338029
ORF48	Late lytic	-0.371706	-0.373925	-0.374988	-0.277978	-0.272009	-0.282549	-0.381328	-0.369202	-0.381282	-0.31584	-0.34309	-0.348103
K8.1	Late lytic	-0.53147	-0.535039	-0.526772	-0.193686	-0.216925	-0.213395	-0.524647	-0.519409	-0.537701	-0.367672	-0.288558	-0.255693
VIRF2	Late lytic	-0.339387	-0.339554	-0.339749	-0.331194	-0.330579	-0.331563	-0.342072	-0.340886	-0.341081	-0.330237	-0.33819	-0.335648
ORF60	Late lytic	-0.37698	-0.3766	-0.375086	-0.272463	-0.265677	-0.259077	-0.378485	-0.37753	-0.375667	-0.313911	-0.336698	-0.330807
ORF63	Late lytic	-0.381734	-0.381065	-0.379714	-0.338882	-0.327638	-0.339854	-0.386179	-0.385594	-0.386309	-0.363519	-0.358276	-0.337029
ORF64	Late lytic	-0.435058	-0.433466	-0.433418	-0.356516	-0.336868	-0.345132	-0.437045	-0.436088	-0.437367	-0.364284	-0.4028	-0.366572
ORF65	Late lytic	-0.37761	-0.377275	-0.37988	-0.334027	-0.335574	-0.339295	-0.379644	-0.378901	-0.379444	-0.352134	-0.351456	-0.351982
ORF68	Late lytic	-0.583749	-0.579294	-0.603018	-0.0984292	-0.0338718	-0.123827	-0.61819	-0.616498	-0.619858	-0.413542	-0.371703	-0.390501
ORF74	Late lytic	-0.478088	-0.434489	-0.485893	-0.158478	-0.275857	-0.252559	-0.471293	-0.450175	-0.478601	-0.317691	-0.0960905	-0.317841
ORF75	Late lytic	-0.450474	-0.44564	-0.430169	-0.108686	-0.108686	-0.076929	-0.439214	-0.437523	-0.464547	-0.350939	-0.329264	-0.293847
K15	Late lytic	-0.429771	-0.425909	-0.429854	-0.355307	-0.354348	-0.345732	-0.404002	-0.410553	-0.421111	-0.326425	-0.361744	-0.35784
K12	Latent	-0.583844	-0.57522	-0.558766	-0.439836	-0.434665	-0.426182	-0.464039	-0.47395	-0.519654	-0.441585	-0.457796	-0.403519
K13	Latent	-0.763776	-0.765918	-0.749057	-0.0158497	0.00978681	0.0470843	-0.667444	-0.689339	-0.692281	-0.152909	-0.226899	-0.131322
ORF72	Latent	-0.715483	-0.707243	-0.699155	-0.231899	-0.195758	-0.192362	-0.654058	-0.651285	-0.665446	-0.338809	-0.283228	-0.305935
LANA	Latent	-0.727356	-0.682693	-0.704855	-0.404642	-0.398445	-0.245157	-0.732625	-0.668484	-0.646014	-0.142217	-0.023812	-0.215302

## Sheet: iSLK-RTA(zscore)
		z scores used for heatmap generation
		KSHV 24 hpi			KSHV ∆LANA 24 hpi			KSHV 72 hpi			KSHV ∆LANA 72 hpi
Gene	lytic_state	rep1	rep2	rep3	rep1	rep2	rep3	rep1	rep2	rep3	rep1	rep2	rep3
GFP	Constitutive	0.272122	0.303657	0.21108	-0.257184	-0.259047	-0.257316	-0.170471	-0.164465	-0.128211	-0.478072	-0.444994	-0.398433
K1	Early lytic	-0.263334	-0.310395	-0.259891	0.138665	0.425601	0.49989	-0.0372566	-0.0922472	-0.0621384	2.89931	3.30327	2.74313
ORF6	Early lytic	-0.252877	-0.282662	-0.250684	-0.259881	-0.295452	-0.259452	-0.0437194	-0.0523256	-0.0640538	-0.149232	-0.232477	-0.168238
ORF7	Early lytic	-0.179123	-0.214632	-0.18026	-0.248927	-0.275448	-0.263563	0.324316	0.316853	0.298206	0.340721	0.118136	-0.17232
ORF8	Early lytic	-0.326649	-0.297437	-0.341263	-0.181284	-0.244762	-0.223109	-0.11445	-0.0178089	-0.0384713	-0.168734	-0.0339589	-0.118859
ORF9	Early lytic	-0.347823	-0.330203	-0.328295	-0.205873	-0.216761	-0.207144	-0.205473	-0.178109	-0.227976	-0.164137	-0.208524	-0.192546
ORF10	Early lytic	-0.329884	-0.320759	-0.305266	-0.298841	-0.306233	-0.281722	-0.157773	-0.147443	-0.185096	-0.0587986	-0.0439491	-0.0951356
ORF11	Early lytic	-0.305035	-0.300778	-0.301452	-0.319808	-0.310831	-0.318247	-0.0918041	-0.101344	-0.098736	-0.148748	-0.139915	-0.252619
K2	Early lytic	-0.107	0.020161	-0.137378	-0.2624	-0.283341	-0.242499	0.410319	0.382265	0.464233	-0.297323	-0.233515	-0.258093
ORF2	Early lytic	-0.479804	-0.370089	-0.354419	0.0494068	0.230183	0.214393	-0.127074	-0.0548551	0.0773117	1.0998	0.675819	0.450183
K3	Early lytic	-0.033362	0.0471482	0.188575	0.164858	-0.0403986	-0.197215	0.932626	1.18708	0.637725	-0.0637032	0.333846	0.221678
ORF70	Early lytic	-0.0365972	0.193416	0.3264	-0.0288207	-0.152345	-0.097478	1.25627	1.21496	1.10989	0.665754	-0.052274	0.172789
K4	Early lytic	0.293727	0.362192	0.423693	-0.237122	-0.260283	-0.254027	2.44134	2.83889	2.96032	0.648452	0.590775	0.61504
K4.1	Early lytic	0.0404015	-0.0149303	0.0298496	-0.220399	-0.257703	-0.307832	0.517501	0.628648	0.622463	-0.107864	-0.217294	-0.164378
K4.2	Early lytic	-0.687894	-0.713404	-0.671017	-0.178023	0.143694	0.0311472	-0.461522	-0.379731	-0.0705531	1.94898	2.49249	3.63841
K5	Early lytic	-0.22451	-0.220808	-0.191966	-0.365695	-0.371075	-0.383968	0.220692	0.201266	0.12361	0.864248	1.0862	0.58667
K6	Early lytic	-0.397816	-0.400562	-0.377942	-0.271421	-0.340238	-0.306392	-0.232693	-0.21376	-0.241907	0.826191	1.38285	0.693593
K7	Early lytic	-0.342699	-0.350507	-0.311885	-0.298562	-0.310116	-0.313894	0.00191797	0.233215	-0.0163829	3.05384	3.08028	3.54021
ORF17	Early lytic	-0.358472	-0.3531	-0.319512	-0.153175	-0.218931	-0.123173	0.132931	0.14117	0.0601983	-0.307436	-0.134505	-0.0826586
ORF21	Early lytic	-0.339757	-0.336924	-0.315679	-0.249093	-0.186499	-0.216742	-0.240414	-0.25236	-0.255288	-0.0791514	-0.119965	-0.0223641
ORF35	Early lytic	-0.32008	-0.31694	-0.313662	-0.283399	-0.268777	-0.276488	-0.270311	-0.271834	-0.284272	-0.25832	-0.26196	-0.295915
ORF45	Early lytic	-0.303629	-0.277324	-0.188743	-0.269324	-0.23917	-0.194629	0.243832	0.226259	0.175572	-0.348764	-0.349828	-0.349075
ORF46	Early lytic	-0.30514	-0.256726	-0.261958	-0.230576	-0.190474	-0.171564	-0.0104313	-0.0366191	-0.0550806	-0.320121	-0.338586	-0.314526
ORF47	Early lytic	-0.320935	-0.311959	-0.308241	-0.319021	-0.32306	-0.308183	-0.274036	-0.268154	-0.258329	-0.333393	-0.308663	-0.325804
ORF49	Early lytic	-0.346241	-0.347504	-0.338937	-0.321186	-0.334252	-0.296084	-0.20543	-0.23373	-0.203664	-0.269856	-0.32102	-0.307465
RTA	Early lytic
K8	Early lytic	-0.286489	-0.275384	-0.254417	-0.243865	-0.237032	-0.239942	-0.0190327	-0.0423705	-0.0657762	-0.270695	-0.231758	-0.224175
ORF52	Early lytic	-0.35455	-0.347673	-0.341753	-0.219484	-0.260335	-0.254928	0.224637	0.418159	0.28744	-0.126874	-0.0977972	-0.277594
ORF53	Early lytic	-0.300921	-0.322597	-0.276087	-0.233879	-0.226708	-0.296018	-0.0911264	0.0756923	-0.0613305	-0.0702141	-0.148449	-0.316382
ORF55	Early lytic	-0.31205	-0.31814	-0.298026	-0.273932	-0.245467	-0.214156	-0.0465904	-0.0249706	-0.113279	-0.316719	-0.284454	-0.318802
ORF56	Early lytic	-0.313415	-0.318487	-0.297773	0.00357525	0.156282	0.198094	-0.167536	-0.176261	-0.154402	-0.223217	-0.195231	-0.317229
ORF57	Early lytic	0.00342077	0.136597	0.0747604	-0.277071	-0.304318	-0.282413	0.975577	1.12046	0.967214	-0.073483	-0.214761	-0.168944
K9	Early lytic	-0.300978	-0.304766	-0.302631	-0.314313	-0.274498	-0.296443	-0.153972	-0.177315	-0.197864	-0.304113	-0.27518	-0.281758
VIRF4	Early lytic	-0.314891	-0.31434	-0.310336	-0.31994	-0.312541	-0.311555	-0.287617	-0.286798	-0.285015	-0.296015	-0.301805	-0.291914
ORF58	Early lytic	-0.272687	-0.244095	-0.289297	-0.229457	-0.217326	-0.207897	0.367347	0.293445	0.317315	-0.358409	-0.308372	-0.26433
ORF59	Early lytic	-0.279862	-0.291779	-0.285688	-0.223414	-0.199425	-0.228925	-0.0390199	-0.027752	-0.0983913	-0.306273	-0.326766	-0.3556
ORF61	Early lytic	-0.267481	-0.270983	-0.272549	-0.245335	-0.270881	-0.229688	-0.156633	-0.185619	-0.172625	-0.282394	-0.299992	-0.265502
ORF62	Early lytic	-0.322868	-0.307587	-0.318366	-0.318747	-0.281156	-0.309754	-0.2496	-0.244681	-0.266436	-0.201289	-0.125876	-0.257055
ORF66	Early lytic	-0.277584	-0.29308	-0.296725	-0.249646	-0.249441	-0.203074	-0.0831447	-0.02498	-0.144371	0.525714	1.41085	0.975681
ORF67	Early lytic	-0.50824	-0.454958	-0.442871	-0.0175061	-0.202227	-0.104785	-0.325639	-0.254969	-0.322912	0.543224	0.851121	2.36628
ORF67A	Early lytic	-0.563876	-0.598908	-0.584484	0.262046	0.483464	0.136467	-0.15324	-0.309436	-0.220945	1.43363	1.62352	2.77139
ORF69	Early lytic	-0.236003	-0.280729	-0.281697	-0.286969	-0.301736	-0.273688	0.0523513	0.0217975	-0.04204	1.02057	0.274825	0.648971
K14	Early lytic	-0.335025	-0.328034	-0.328556	-0.322051	-0.325972	-0.329189	-0.279192	-0.299969	-0.279998	-0.272972	-0.254907	-0.267442
ORF4	Late lytic	-0.525611	-0.489016	-0.516689	-0.00553551	-0.0295488	-0.102738	0.0218058	-0.127919	-0.248193	1.02655	1.0512	2.76806
ORF16	Late lytic	-0.347848	-0.351336	-0.272059	0.0267279	-0.0767733	-0.0268919	-0.150552	-0.0896401	-0.210319	0.759507	0.304688	2.02332
ORF18	Late lytic	-0.365961	-0.354659	-0.354773	-0.110633	-0.120965	-0.192711	-0.191651	-0.238099	-0.0933972	0.348815	0.368887	0.613362
ORF19	Late lytic	-0.348315	-0.336064	-0.325136	-0.289303	-0.253004	-0.255951	-0.205072	-0.129271	-0.154715	0.263834	0.0964249	-0.181844
ORF20	Late lytic	-0.404551	-0.38605	-0.378111	-0.278332	-0.187638	-0.231132	-0.347615	-0.321701	-0.323887	0.146227	0.138783	0.670119
ORF22	Late lytic	-0.319298	-0.314878	-0.300293	-0.2772	-0.2718	-0.285484	-0.184119	-0.209108	-0.19513	-0.265965	-0.166034	-0.0630285
ORF23	Late lytic	-0.351172	-0.345196	-0.356252	-0.328218	-0.32691	-0.325683	-0.271416	-0.279245	-0.301052	0.0985647	0.187925	0.0740083
ORF24	Late lytic	-0.308609	-0.316713	-0.311828	-0.290601	-0.281097	-0.288601	-0.29328	-0.278519	-0.289847	-0.30792	-0.305113	-0.295719
ORF25	Late lytic	-0.331659	-0.332459	-0.331024	-0.299114	-0.304714	-0.306013	-0.279438	-0.289455	-0.277158	-0.310672	-0.304069	-0.29757
ORF26	Late lytic	-0.310631	-0.310408	-0.306222	-0.29027	-0.292383	-0.290098	-0.255909	-0.262196	-0.272575	-0.311712	-0.295577	-0.297245
ORF28	Late lytic	-0.351526	-0.332588	-0.337224	-0.193857	-0.196624	-0.192386	-0.217977	-0.208662	-0.279567	-0.207304	-0.14709	-0.222097
ORF29	Late lytic	-0.311079	-0.329748	-0.324093	-0.275046	-0.258989	-0.231063	-0.175519	-0.195155	-0.101991	-0.171115	-0.190338	-0.299275
ORF30	Late lytic	-0.340192	-0.333233	-0.315022	-0.25511	-0.254922	-0.294994	-0.270844	-0.246805	-0.261948	-0.276345	-0.329242	-0.228268
ORF31	Late lytic	-0.343153	-0.329379	-0.338426	-0.319045	-0.262554	-0.245772	-0.174539	-0.189538	-0.222747	-0.305055	-0.238184	-0.293482
ORF32	Late lytic	-0.392305	-0.380771	-0.370123	0.0252019	-0.145875	0.0999324	-0.176317	-0.223894	-0.135211	0.0914927	-0.124418	-0.0432199
ORF33	Late lytic	-0.330706	-0.31631	-0.322733	-0.252546	-0.296899	-0.290586	-0.176545	-0.181866	-0.198085	-0.228576	-0.245373	-0.272466
ORF34	Late lytic	-0.316944	-0.314409	-0.311171	-0.266768	-0.279023	-0.290656	-0.267688	-0.207677	-0.242208	-0.25755	-0.198423	-0.175444
ORF36	Late lytic	-0.311127	-0.314091	-0.31089	-0.307054	-0.298801	-0.303795	-0.28843	-0.290315	-0.283103	-0.307772	-0.311883	-0.310334
ORF37	Late lytic	-0.309594	-0.306787	-0.306295	-0.300924	-0.298747	-0.300491	-0.247829	-0.250917	-0.245884	-0.292541	-0.308976	-0.302522
ORF38	Late lytic	-0.284193	-0.255757	-0.294224	-0.271145	-0.271311	-0.264914	-0.109459	-0.0816085	-0.0862936	-0.290162	-0.227407	-0.224428
ORF39	Late lytic	-0.365463	-0.384854	-0.364029	-0.130966	-0.102801	-0.198707	0.0313979	0.0463259	0.0154946	-0.193256	-0.222575	-0.303577
ORF40	Late lytic	-0.361864	-0.341179	-0.342068	-0.226642	-0.148503	-0.144754	-0.258336	-0.273317	-0.300147	-0.215406	-0.0402148	-0.205965
ORF42	Late lytic	-0.415346	-0.401934	-0.394257	-0.24865	-0.283738	-0.339761	-0.228496	-0.198609	-0.187363	-0.00441591	0.00659071	-0.222124
ORF43	Late lytic	-0.30231	-0.243175	-0.28245	-0.224384	-0.211504	-0.208986	-0.0831171	-0.0243109	0.173786	-0.24254	-0.204692	-0.250844
ORF44	Late lytic	-0.323398	-0.365989	-0.271515	-0.192685	-0.239229	-0.27849	-0.213136	-0.196684	-0.239406	-0.217589	-0.21411	-0.281401
ORF48	Late lytic	-0.353666	-0.345001	-0.349068	-0.297508	-0.26601	-0.296539	-0.295439	-0.293381	-0.30856	-0.289815	-0.257922	-0.221835
K8.1	Late lytic	-0.426227	-0.429311	-0.430827	-0.218797	-0.273068	-0.305341	0.383555	0.451881	0.390109	-0.118441	-0.126603	-0.216606
VIRF2	Late lytic	-0.285119	-0.285668	-0.27458	-0.303656	-0.300351	-0.306644	-0.271033	-0.266353	-0.261586	-0.262485	-0.280249	-0.282293
ORF60	Late lytic	-0.321421	-0.317466	-0.296998	-0.212064	-0.192765	-0.206816	-0.187771	-0.233061	-0.23643	-0.279	-0.26393	-0.315538
ORF63	Late lytic	-0.345938	-0.340657	-0.336916	-0.302449	-0.302008	-0.309773	-0.289976	-0.292112	-0.309374	-0.00541017	-0.101993	-0.163751
ORF64	Late lytic	-0.349804	-0.354256	-0.353464	-0.300802	-0.28841	-0.324941	-0.242839	-0.234241	-0.255863	-0.118968	0.143385	0.0902167
ORF65	Late lytic	-0.345825	-0.347649	-0.347529	-0.311899	-0.29215	-0.297151	-0.317416	-0.31638	-0.308418	0.0413068	-0.15759	-0.194981
ORF68	Late lytic	-0.39348	-0.431032	-0.403135	0.0195784	-0.291909	-0.0881864	-0.21946	-0.274968	-0.212726	1.55234	1.8127	0.73084
ORF74	Late lytic	-0.426508	-0.396349	-0.404912	-0.136939	-0.112199	-0.065878	-0.27686	-0.327916	-0.259866	0.0815583	0.142034	0.587925
ORF75	Late lytic	-0.439718	-0.430927	-0.424042	-0.20703	-0.228658	-0.260896	-0.345789	-0.381007	-0.404816	-0.263569	-0.303795	-0.230152
K15	Late lytic	-0.397843	-0.411805	-0.398268	-0.342583	-0.286066	-0.291912	-0.279173	-0.331404	-0.319199	-0.145993	-0.212873	-0.241541
K12	Latent	-0.384342	-0.350017	-0.324294	-0.388956	-0.376979	-0.435068	0.898266	0.604447	0.411994	1.96806	1.74484	2.26443
K13	Latent	-0.775244	-0.764592	-0.761314	-0.187519	-0.154011	-0.140146	-0.757123	-0.765652	-0.764381	0.294535	0.0330214	0.0787962
ORF72	Latent	-0.699127	-0.676989	-0.69065	-0.127845	-0.184945	-0.196585	-0.667888	-0.672964	-0.676257	0.0178131	0.236891	0.0842763
LANA	Latent	-0.722203	-0.676573	-0.758734	-0.430788	-0.237822	-0.351486	-0.754709	-0.725205	-0.719108	0.0094494	0.330139	0.10121

## Sheet: SLK_and_iSLK-RTA(zscore)
		z scores used for heatmap generation
index2		SLK KSHV 24 hpi			SLK KSHV∆LANA 24 hpi			SLK KSHV 72 hpi			SLK KSHV∆LANA 72 hpi			iSLK-RTA KSHV 24 hpi			iSLK-RTA KSHV∆LANA 24 hpi			iSLK-RTA KSHV 72 hpi			iSLK-RTA KSHV∆LANA 72 hpi
Gene	lytic_state	rep1	rep2	rep3	rep1	rep2	rep3	rep1	rep2	rep3	rep1	rep2	rep3	rep1	rep2	rep3	rep1	rep2	rep3	rep1	rep2	rep3	rep1	rep2	rep3
GFP	Constitutive	-0.320628	-0.309198	-0.337755	-0.404219	-0.384442	-0.392805	-0.0924647	-0.0847236	-0.0593432	-0.520898	-0.502629	-0.512636	0.272122	0.303657	0.21108	-0.257184	-0.259047	-0.257316	-0.170471	-0.164465	-0.128211	-0.478072	-0.444994	-0.398433
K1	Early lytic	-0.435008	-0.460501	-0.498885	-0.268681	-0.242471	-0.222866	-0.579952	-0.485237	-0.473986	0.264778	0.0873447	0.0610144	-0.263334	-0.310395	-0.259891	0.138665	0.425601	0.49989	-0.0372566	-0.0922472	-0.0621384	2.89931	3.30327	2.74313
ORF6	Early lytic	-0.380356	-0.3789	-0.377905	-0.340046	-0.327318	-0.326995	-0.380759	-0.380009	-0.381527	-0.343948	-0.329638	-0.352874	-0.252877	-0.282662	-0.250684	-0.259881	-0.295452	-0.259452	-0.0437194	-0.0523256	-0.0640538	-0.149232	-0.232477	-0.168238
ORF7	Early lytic	-0.481856	-0.471126	-0.472756	-0.282541	-0.276473	-0.247334	-0.483852	-0.493734	-0.49077	-0.324588	-0.370183	-0.411543	-0.179123	-0.214632	-0.18026	-0.248927	-0.275448	-0.263563	0.324316	0.316853	0.298206	0.340721	0.118136	-0.17232
ORF8	Early lytic	-0.420569	-0.442369	-0.440254	-0.281371	-0.303341	-0.298862	-0.43517	-0.438347	-0.435381	-0.342836	-0.305733	-0.355298	-0.326649	-0.297437	-0.341263	-0.181284	-0.244762	-0.223109	-0.11445	-0.0178089	-0.0384713	-0.168734	-0.0339589	-0.118859
ORF9	Early lytic	-0.39409	-0.391979	-0.395685	-0.252954	-0.250596	-0.263411	-0.402535	-0.405266	-0.406929	-0.326232	-0.269581	-0.345373	-0.347823	-0.330203	-0.328295	-0.205873	-0.216761	-0.207144	-0.205473	-0.178109	-0.227976	-0.164137	-0.208524	-0.192546
ORF10	Early lytic	-0.394931	-0.393064	-0.392166	-0.322693	-0.318756	-0.323857	-0.395456	-0.394015	-0.393658	-0.342137	-0.330593	-0.335484	-0.329884	-0.320759	-0.305266	-0.298841	-0.306233	-0.281722	-0.157773	-0.147443	-0.185096	-0.0587986	-0.0439491	-0.0951356
ORF11	Early lytic	-0.391202	-0.390454	-0.390288	-0.354225	-0.35581	-0.352489	-0.391944	-0.391569	-0.391999	-0.372618	-0.354165	-0.363206	-0.305035	-0.300778	-0.301452	-0.319808	-0.310831	-0.318247	-0.0918041	-0.101344	-0.098736	-0.148748	-0.139915	-0.252619
K2	Early lytic	-0.459883	-0.460273	-0.460843	-0.445644	-0.444987	-0.443473	-0.457051	-0.458535	-0.45646	-0.447185	-0.453931	-0.456734	-0.107	0.020161	-0.137378	-0.2624	-0.283341	-0.242499	0.410319	0.382265	0.464233	-0.297323	-0.233515	-0.258093
ORF2	Early lytic	-0.563556	-0.59498	-0.561422	0.346658	0.0111938	-0.0370618	-0.690449	-0.6785	-0.684776	-0.113054	-0.343199	-0.0865585	-0.479804	-0.370089	-0.354419	0.0494068	0.230183	0.214393	-0.127074	-0.0548551	0.0773117	1.0998	0.675819	0.450183
K3	Early lytic	-0.587608	-0.582726	-0.586416	-0.244651	-0.318084	-0.26955	-0.608458	-0.610881	-0.606381	-0.451638	-0.51259	-0.352441	-0.033362	0.0471482	0.188575	0.164858	-0.0403986	-0.197215	0.932626	1.18708	0.637725	-0.0637032	0.333846	0.221678
ORF70	Early lytic	-0.601273	-0.585466	-0.601816	-0.111991	-0.0802419	-0.0882478	-0.630077	-0.59409	-0.615183	-0.412317	-0.476092	-0.530288	-0.0365972	0.193416	0.3264	-0.0288207	-0.152345	-0.097478	1.25627	1.21496	1.10989	0.665754	-0.052274	0.172789
K4	Early lytic	-0.577789	-0.57762	-0.577891	-0.554797	-0.554078	-0.556048	-0.57807	-0.577995	-0.578032	-0.570875	-0.569241	-0.568141	0.293727	0.362192	0.423693	-0.237122	-0.260283	-0.254027	2.44134	2.83889	2.96032	0.648452	0.590775	0.61504
K4.1	Early lytic	-0.473389	-0.472647	-0.470794	-0.362675	-0.393929	-0.399846	-0.472723	-0.476555	-0.475387	-0.449437	-0.421522	-0.426944	0.0404015	-0.0149303	0.0298496	-0.220399	-0.257703	-0.307832	0.517501	0.628648	0.622463	-0.107864	-0.217294	-0.164378
K4.2	Early lytic	-0.437101	-0.588069	-0.147639	0.455331	0.587223	0.387715	-0.404926	-0.598171	-0.574464	0.205904	-0.301796	0.0185487	-0.687894	-0.713404	-0.671017	-0.178023	0.143694	0.0311472	-0.461522	-0.379731	-0.0705531	1.94898	2.49249	3.63841
K5	Early lytic	-0.475116	-0.473417	-0.474123	-0.443092	-0.44526	-0.442899	-0.470599	-0.468258	-0.474651	-0.435447	-0.449981	-0.456383	-0.22451	-0.220808	-0.191966	-0.365695	-0.371075	-0.383968	0.220692	0.201266	0.12361	0.864248	1.0862	0.58667
K6	Early lytic	-0.450999	-0.448616	-0.447994	-0.233202	-0.222933	-0.241088	-0.475029	-0.477584	-0.459523	-0.36925	-0.352986	-0.320764	-0.397816	-0.400562	-0.377942	-0.271421	-0.340238	-0.306392	-0.232693	-0.21376	-0.241907	0.826191	1.38285	0.693593
K7	Early lytic	-0.390006	-0.397599	-0.413067	0.00652918	0.00556035	-0.259372	-0.436206	-0.424203	-0.413361	-0.262854	-0.297721	-0.248127	-0.342699	-0.350507	-0.311885	-0.298562	-0.310116	-0.313894	0.00191797	0.233215	-0.0163829	3.05384	3.08028	3.54021
ORF17	Early lytic	-0.422714	-0.423837	-0.423924	-0.30555	-0.283422	-0.283621	-0.424222	-0.418535	-0.424941	-0.362019	-0.365281	-0.3487	-0.358472	-0.3531	-0.319512	-0.153175	-0.218931	-0.123173	0.132931	0.14117	0.0601983	-0.307436	-0.134505	-0.0826586
ORF21	Early lytic	-0.380035	-0.378437	-0.379439	-0.292121	-0.29149	-0.289573	-0.389688	-0.388897	-0.386549	-0.318603	-0.350348	-0.300839	-0.339757	-0.336924	-0.315679	-0.249093	-0.186499	-0.216742	-0.240414	-0.25236	-0.255288	-0.0791514	-0.119965	-0.0223641
ORF35	Early lytic	-0.340133	-0.340698	-0.339691	-0.30551	-0.297286	-0.297874	-0.342347	-0.344096	-0.343831	-0.319278	-0.324925	-0.323136	-0.32008	-0.31694	-0.313662	-0.283399	-0.268777	-0.276488	-0.270311	-0.271834	-0.284272	-0.25832	-0.26196	-0.295915
ORF45	Early lytic	-0.391375	-0.392049	-0.386464	-0.296264	-0.299747	-0.306361	-0.387318	-0.389112	-0.38731	-0.380101	-0.365208	-0.345556	-0.303629	-0.277324	-0.188743	-0.269324	-0.23917	-0.194629	0.243832	0.226259	0.175572	-0.348764	-0.349828	-0.349075
ORF46	Early lytic	-0.40975	-0.387954	-0.413759	-0.189524	-0.193037	-0.210861	-0.405467	-0.395939	-0.406592	-0.324384	-0.315752	-0.336635	-0.30514	-0.256726	-0.261958	-0.230576	-0.190474	-0.171564	-0.0104313	-0.0366191	-0.0550806	-0.320121	-0.338586	-0.314526
ORF47	Early lytic	-0.354355	-0.355696	-0.355722	-0.334903	-0.342478	-0.338454	-0.358306	-0.34825	-0.343273	-0.331741	-0.321923	-0.339606	-0.320935	-0.311959	-0.308241	-0.319021	-0.32306	-0.308183	-0.274036	-0.268154	-0.258329	-0.333393	-0.308663	-0.325804
ORF49	Early lytic	-0.399218	-0.399486	-0.396386	-0.34084	-0.340948	-0.344372	-0.369925	-0.386912	-0.377625	-0.226619	-0.138072	-0.216371	-0.346241	-0.347504	-0.338937	-0.321186	-0.334252	-0.296084	-0.20543	-0.23373	-0.203664	-0.269856	-0.32102	-0.307465
RTA	Early lytic	-0.560677	-0.562874	-0.561825	-0.390382	-0.41095	-0.411181	-0.569879	-0.568216	-0.571605	-0.467158	-0.475682	-0.468828
K8	Early lytic	-0.401544	-0.401288	-0.403677	-0.341294	-0.340626	-0.330437	-0.405997	-0.406506	-0.409022	-0.364512	-0.371576	-0.349905	-0.286489	-0.275384	-0.254417	-0.243865	-0.237032	-0.239942	-0.0190327	-0.0423705	-0.0657762	-0.270695	-0.231758	-0.224175
ORF52	Early lytic	-0.453014	-0.463229	-0.460974	-0.242688	-0.301943	-0.277567	-0.45315	-0.459069	-0.458268	-0.323852	-0.205153	-0.416224	-0.35455	-0.347673	-0.341753	-0.219484	-0.260335	-0.254928	0.224637	0.418159	0.28744	-0.126874	-0.0977972	-0.277594
ORF53	Early lytic	-0.422492	-0.410092	-0.398145	-0.271042	-0.286734	-0.272478	-0.370638	-0.372783	-0.372297	-0.287975	-0.434525	-0.330468	-0.300921	-0.322597	-0.276087	-0.233879	-0.226708	-0.296018	-0.0911264	0.0756923	-0.0613305	-0.0702141	-0.148449	-0.316382
ORF55	Early lytic	-0.401737	-0.402259	-0.398938	-0.331439	-0.302111	-0.318042	-0.388322	-0.402446	-0.395075	-0.361873	-0.338667	-0.334246	-0.31205	-0.31814	-0.298026	-0.273932	-0.245467	-0.214156	-0.0465904	-0.0249706	-0.113279	-0.316719	-0.284454	-0.318802
ORF56	Early lytic	-0.410661	-0.420556	-0.424156	-0.294237	-0.27965	-0.311267	-0.414041	-0.412107	-0.407647	-0.35986	-0.37917	-0.316476	-0.313415	-0.318487	-0.297773	0.00357525	0.156282	0.198094	-0.167536	-0.176261	-0.154402	-0.223217	-0.195231	-0.317229
ORF57	Early lytic	-0.508247	-0.512159	-0.509315	-0.484013	-0.487826	-0.491464	-0.505401	-0.50661	-0.511056	-0.494574	-0.492613	-0.504922	0.00342077	0.136597	0.0747604	-0.277071	-0.304318	-0.282413	0.975577	1.12046	0.967214	-0.073483	-0.214761	-0.168944
K9	Early lytic	-0.339315	-0.338921	-0.342522	-0.323947	-0.329667	-0.322233	-0.345255	-0.338647	-0.342587	-0.334049	-0.320885	-0.313449	-0.300978	-0.304766	-0.302631	-0.314313	-0.274498	-0.296443	-0.153972	-0.177315	-0.197864	-0.304113	-0.27518	-0.281758
VIRF4	Early lytic	-0.340285	-0.339859	-0.340159	-0.332325	-0.332358	-0.330698	-0.340398	-0.338535	-0.340501	-0.330826	-0.333959	-0.336627	-0.314891	-0.31434	-0.310336	-0.31994	-0.312541	-0.311555	-0.287617	-0.286798	-0.285015	-0.296015	-0.301805	-0.291914
ORF58	Early lytic	-0.452638	-0.452695	-0.454467	-0.253513	-0.305009	-0.282532	-0.455213	-0.454665	-0.455106	-0.356463	-0.378006	-0.367077	-0.272687	-0.244095	-0.289297	-0.229457	-0.217326	-0.207897	0.367347	0.293445	0.317315	-0.358409	-0.308372	-0.26433
ORF59	Early lytic	-0.396913	-0.395579	-0.395437	-0.248686	-0.242468	-0.231593	-0.403588	-0.40061	-0.403947	-0.322185	-0.362424	-0.331941	-0.279862	-0.291779	-0.285688	-0.223414	-0.199425	-0.228925	-0.0390199	-0.027752	-0.0983913	-0.306273	-0.326766	-0.3556
ORF61	Early lytic	-0.371774	-0.368502	-0.370041	-0.294527	-0.286688	-0.284878	-0.377734	-0.376585	-0.37678	-0.345754	-0.345196	-0.327103	-0.267481	-0.270983	-0.272549	-0.245335	-0.270881	-0.229688	-0.156633	-0.185619	-0.172625	-0.282394	-0.299992	-0.265502
ORF62	Early lytic	-0.368065	-0.368181	-0.36653	-0.328163	-0.329828	-0.336063	-0.375146	-0.373761	-0.374968	-0.319403	-0.339808	-0.31603	-0.322868	-0.307587	-0.318366	-0.318747	-0.281156	-0.309754	-0.2496	-0.244681	-0.266436	-0.201289	-0.125876	-0.257055
ORF66	Early lytic	-0.483703	-0.496785	-0.503602	-0.272454	-0.332347	-0.344566	-0.522719	-0.526977	-0.529314	-0.390309	-0.407736	-0.38557	-0.277584	-0.29308	-0.296725	-0.249646	-0.249441	-0.203074	-0.0831447	-0.02498	-0.144371	0.525714	1.41085	0.975681
ORF67	Early lytic	-0.534445	-0.553301	-0.581606	-0.0681772	-0.0961646	-0.0399408	-0.589375	-0.595911	-0.587234	-0.421456	-0.265687	-0.32959	-0.50824	-0.454958	-0.442871	-0.0175061	-0.202227	-0.104785	-0.325639	-0.254969	-0.322912	0.543224	0.851121	2.36628
ORF67A	Early lytic	-0.700995	-0.688548	-0.672813	0.179204	0.331395	0.376101	-0.721726	-0.728823	-0.73418	-0.09502	-0.405127	-0.3774	-0.563876	-0.598908	-0.584484	0.262046	0.483464	0.136467	-0.15324	-0.309436	-0.220945	1.43363	1.62352	2.77139
ORF69	Early lytic	-0.49328	-0.493482	-0.497313	-0.403083	-0.43851	-0.431104	-0.499011	-0.499435	-0.496938	-0.436893	-0.39545	-0.384932	-0.236003	-0.280729	-0.281697	-0.286969	-0.301736	-0.273688	0.0523513	0.0217975	-0.04204	1.02057	0.274825	0.648971
K14	Early lytic	-0.344042	-0.345055	-0.343543	-0.341299	-0.340562	-0.339242	-0.321338	-0.331351	-0.318817	-0.309884	-0.323042	-0.317829	-0.335025	-0.328034	-0.328556	-0.322051	-0.325972	-0.329189	-0.279192	-0.299969	-0.279998	-0.272972	-0.254907	-0.267442
ORF4	Late lytic	-0.634817	-0.618908	-0.591731	-0.291018	-0.231393	-0.1985	-0.612095	-0.615129	-0.605332	-0.426939	-0.221347	-0.359373	-0.525611	-0.489016	-0.516689	-0.00553551	-0.0295488	-0.102738	0.0218058	-0.127919	-0.248193	1.02655	1.0512	2.76806
ORF16	Late lytic	-0.572633	-0.529553	-0.563399	0.257336	-0.112704	-0.0201116	-0.448021	-0.54434	-0.562963	-0.319267	-0.423406	-0.387122	-0.347848	-0.351336	-0.272059	0.0267279	-0.0767733	-0.0268919	-0.150552	-0.0896401	-0.210319	0.759507	0.304688	2.02332
ORF18	Late lytic	-0.477479	-0.461201	-0.459997	-0.112757	-0.20185	-0.185914	-0.507112	-0.504122	-0.481179	-0.274196	-0.373746	-0.406718	-0.365961	-0.354659	-0.354773	-0.110633	-0.120965	-0.192711	-0.191651	-0.238099	-0.0933972	0.348815	0.368887	0.613362
ORF19	Late lytic	-0.395636	-0.38941	-0.405685	-0.291927	-0.344054	-0.274535	-0.407854	-0.414802	-0.389242	-0.391091	-0.358876	-0.365381	-0.348315	-0.336064	-0.325136	-0.289303	-0.253004	-0.255951	-0.205072	-0.129271	-0.154715	0.263834	0.0964249	-0.181844
ORF20	Late lytic	-0.431502	-0.423698	-0.425053	-0.275454	-0.259482	-0.238819	-0.429367	-0.42942	-0.418102	-0.406418	-0.377001	-0.32843	-0.404551	-0.38605	-0.378111	-0.278332	-0.187638	-0.231132	-0.347615	-0.321701	-0.323887	0.146227	0.138783	0.670119
ORF22	Late lytic	-0.366154	-0.366834	-0.364736	-0.325421	-0.321768	-0.320183	-0.366865	-0.365134	-0.364669	-0.329404	-0.353951	-0.354101	-0.319298	-0.314878	-0.300293	-0.2772	-0.2718	-0.285484	-0.184119	-0.209108	-0.19513	-0.265965	-0.166034	-0.0630285
ORF23	Late lytic	-0.3771	-0.374375	-0.379743	-0.338543	-0.351413	-0.350352	-0.374908	-0.378767	-0.376179	-0.337938	-0.376157	-0.318946	-0.351172	-0.345196	-0.356252	-0.328218	-0.32691	-0.325683	-0.271416	-0.279245	-0.301052	0.0985647	0.187925	0.0740083
ORF24	Late lytic	-0.329486	-0.32439	-0.32951	-0.295055	-0.283095	-0.296962	-0.324798	-0.331216	-0.332129	-0.32588	-0.321011	-0.317704	-0.308609	-0.316713	-0.311828	-0.290601	-0.281097	-0.288601	-0.29328	-0.278519	-0.289847	-0.30792	-0.305113	-0.295719
ORF25	Late lytic	-0.348674	-0.348802	-0.348108	-0.329376	-0.328206	-0.323997	-0.347185	-0.347026	-0.347583	-0.295382	-0.289978	-0.292104	-0.331659	-0.332459	-0.331024	-0.299114	-0.304714	-0.306013	-0.279438	-0.289455	-0.277158	-0.310672	-0.304069	-0.29757
ORF26	Late lytic	-0.328344	-0.328568	-0.328249	-0.316081	-0.311601	-0.313814	-0.326838	-0.327714	-0.328222	-0.325634	-0.319909	-0.314458	-0.310631	-0.310408	-0.306222	-0.29027	-0.292383	-0.290098	-0.255909	-0.262196	-0.272575	-0.311712	-0.295577	-0.297245
ORF28	Late lytic	-0.378363	-0.350085	-0.370424	-0.210036	-0.253037	-0.189593	-0.389692	-0.388252	-0.385524	-0.224314	-0.245087	-0.363734	-0.351526	-0.332588	-0.337224	-0.193857	-0.196624	-0.192386	-0.217977	-0.208662	-0.279567	-0.207304	-0.14709	-0.222097
ORF29	Late lytic	-0.356176	-0.361833	-0.367234	-0.243683	-0.315214	-0.315691	-0.369525	-0.354604	-0.372658	-0.33467	-0.317176	-0.282135	-0.311079	-0.329748	-0.324093	-0.275046	-0.258989	-0.231063	-0.175519	-0.195155	-0.101991	-0.171115	-0.190338	-0.299275
ORF30	Late lytic	-0.357153	-0.346655	-0.366494	-0.11502	-0.210644	-0.232343	-0.370611	-0.379948	-0.381401	-0.317978	-0.253196	-0.277257	-0.340192	-0.333233	-0.315022	-0.25511	-0.254922	-0.294994	-0.270844	-0.246805	-0.261948	-0.276345	-0.329242	-0.228268
ORF31	Late lytic	-0.372503	-0.3625	-0.371094	-0.304085	-0.311885	-0.300798	-0.373783	-0.366452	-0.371421	-0.329991	-0.346444	-0.315136	-0.343153	-0.329379	-0.338426	-0.319045	-0.262554	-0.245772	-0.174539	-0.189538	-0.222747	-0.305055	-0.238184	-0.293482
ORF32	Late lytic	-0.449886	-0.382143	-0.307033	0.00551974	-0.0782936	0.0271461	-0.49072	-0.467731	-0.466623	-0.4119	-0.394078	-0.309271	-0.392305	-0.380771	-0.370123	0.0252019	-0.145875	0.0999324	-0.176317	-0.223894	-0.135211	0.0914927	-0.124418	-0.0432199
ORF33	Late lytic	-0.383283	-0.384515	-0.386194	-0.318871	-0.336863	-0.329684	-0.390249	-0.379956	-0.385865	-0.343951	-0.360012	-0.368727	-0.330706	-0.31631	-0.322733	-0.252546	-0.296899	-0.290586	-0.176545	-0.181866	-0.198085	-0.228576	-0.245373	-0.272466
ORF34	Late lytic	-0.349308	-0.342723	-0.348798	-0.307324	-0.288449	-0.297328	-0.349653	-0.348834	-0.356066	-0.330608	-0.319376	-0.327037	-0.316944	-0.314409	-0.311171	-0.266768	-0.279023	-0.290656	-0.267688	-0.207677	-0.242208	-0.25755	-0.198423	-0.175444
ORF36	Late lytic	-0.329805	-0.330188	-0.330301	-0.321463	-0.320632	-0.322546	-0.328745	-0.329316	-0.330286	-0.305112	-0.289661	-0.298321	-0.311127	-0.314091	-0.31089	-0.307054	-0.298801	-0.303795	-0.28843	-0.290315	-0.283103	-0.307772	-0.311883	-0.310334
ORF37	Late lytic	-0.337803	-0.336724	-0.335819	-0.314692	-0.317986	-0.316495	-0.336199	-0.3389	-0.336458	-0.325953	-0.327185	-0.330227	-0.309594	-0.306787	-0.306295	-0.300924	-0.298747	-0.300491	-0.247829	-0.250917	-0.245884	-0.292541	-0.308976	-0.302522
ORF38	Late lytic	-0.388929	-0.388379	-0.386737	-0.298114	-0.320084	-0.28853	-0.389254	-0.393316	-0.391073	-0.322333	-0.338425	-0.345016	-0.284193	-0.255757	-0.294224	-0.271145	-0.271311	-0.264914	-0.109459	-0.0816085	-0.0862936	-0.290162	-0.227407	-0.224428
ORF39	Late lytic	-0.420984	-0.405535	-0.419665	-0.182759	-0.12665	-0.162126	-0.459649	-0.414286	-0.453828	-0.357206	-0.397632	-0.37579	-0.365463	-0.384854	-0.364029	-0.130966	-0.102801	-0.198707	0.0313979	0.0463259	0.0154946	-0.193256	-0.222575	-0.303577
ORF40	Late lytic	-0.396318	-0.395089	-0.397262	-0.257436	-0.271399	-0.250032	-0.376531	-0.379344	-0.396487	-0.326118	-0.331033	-0.167133	-0.361864	-0.341179	-0.342068	-0.226642	-0.148503	-0.144754	-0.258336	-0.273317	-0.300147	-0.215406	-0.0402148	-0.205965
ORF42	Late lytic	-0.497507	-0.479254	-0.492753	-0.37212	-0.403831	-0.395942	-0.489688	-0.497272	-0.493916	-0.409003	-0.457691	-0.402584	-0.415346	-0.401934	-0.394257	-0.24865	-0.283738	-0.339761	-0.228496	-0.198609	-0.187363	-0.00441591	0.00659071	-0.222124
ORF43	Late lytic	-0.371661	-0.387417	-0.389289	-0.119213	-0.292929	-0.327893	-0.414945	-0.349281	-0.37634	-0.386916	-0.336935	-0.349048	-0.30231	-0.243175	-0.28245	-0.224384	-0.211504	-0.208986	-0.0831171	-0.0243109	0.173786	-0.24254	-0.204692	-0.250844
ORF44	Late lytic	-0.393003	-0.365749	-0.357801	-0.104497	-0.123112	-0.16221	-0.375687	-0.362563	-0.37325	-0.321874	-0.258477	-0.338029	-0.323398	-0.365989	-0.271515	-0.192685	-0.239229	-0.27849	-0.213136	-0.196684	-0.239406	-0.217589	-0.21411	-0.281401
ORF48	Late lytic	-0.371706	-0.373925	-0.374988	-0.277978	-0.272009	-0.282549	-0.381328	-0.369202	-0.381282	-0.31584	-0.34309	-0.348103	-0.353666	-0.345001	-0.349068	-0.297508	-0.26601	-0.296539	-0.295439	-0.293381	-0.30856	-0.289815	-0.257922	-0.221835
K8.1	Late lytic	-0.53147	-0.535039	-0.526772	-0.193686	-0.216925	-0.213395	-0.524647	-0.519409	-0.537701	-0.367672	-0.288558	-0.255693	-0.426227	-0.429311	-0.430827	-0.218797	-0.273068	-0.305341	0.383555	0.451881	0.390109	-0.118441	-0.126603	-0.216606
VIRF2	Late lytic	-0.339387	-0.339554	-0.339749	-0.331194	-0.330579	-0.331563	-0.342072	-0.340886	-0.341081	-0.330237	-0.33819	-0.335648	-0.285119	-0.285668	-0.27458	-0.303656	-0.300351	-0.306644	-0.271033	-0.266353	-0.261586	-0.262485	-0.280249	-0.282293
ORF60	Late lytic	-0.37698	-0.3766	-0.375086	-0.272463	-0.265677	-0.259077	-0.378485	-0.37753	-0.375667	-0.313911	-0.336698	-0.330807	-0.321421	-0.317466	-0.296998	-0.212064	-0.192765	-0.206816	-0.187771	-0.233061	-0.23643	-0.279	-0.26393	-0.315538
ORF63	Late lytic	-0.381734	-0.381065	-0.379714	-0.338882	-0.327638	-0.339854	-0.386179	-0.385594	-0.386309	-0.363519	-0.358276	-0.337029	-0.345938	-0.340657	-0.336916	-0.302449	-0.302008	-0.309773	-0.289976	-0.292112	-0.309374	-0.00541017	-0.101993	-0.163751
ORF64	Late lytic	-0.435058	-0.433466	-0.433418	-0.356516	-0.336868	-0.345132	-0.437045	-0.436088	-0.437367	-0.364284	-0.4028	-0.366572	-0.349804	-0.354256	-0.353464	-0.300802	-0.28841	-0.324941	-0.242839	-0.234241	-0.255863	-0.118968	0.143385	0.0902167
ORF65	Late lytic	-0.37761	-0.377275	-0.37988	-0.334027	-0.335574	-0.339295	-0.379644	-0.378901	-0.379444	-0.352134	-0.351456	-0.351982	-0.345825	-0.347649	-0.347529	-0.311899	-0.29215	-0.297151	-0.317416	-0.31638	-0.308418	0.0413068	-0.15759	-0.194981
ORF68	Late lytic	-0.583749	-0.579294	-0.603018	-0.0984292	-0.0338718	-0.123827	-0.61819	-0.616498	-0.619858	-0.413542	-0.371703	-0.390501	-0.39348	-0.431032	-0.403135	0.0195784	-0.291909	-0.0881864	-0.21946	-0.274968	-0.212726	1.55234	1.8127	0.73084
ORF74	Late lytic	-0.478088	-0.434489	-0.485893	-0.158478	-0.275857	-0.252559	-0.471293	-0.450175	-0.478601	-0.317691	-0.0960905	-0.317841	-0.426508	-0.396349	-0.404912	-0.136939	-0.112199	-0.065878	-0.27686	-0.327916	-0.259866	0.0815583	0.142034	0.587925
ORF75	Late lytic	-0.450474	-0.44564	-0.430169	-0.108686	-0.108686	-0.076929	-0.439214	-0.437523	-0.464547	-0.350939	-0.329264	-0.293847	-0.439718	-0.430927	-0.424042	-0.20703	-0.228658	-0.260896	-0.345789	-0.381007	-0.404816	-0.263569	-0.303795	-0.230152
K15	Late lytic	-0.429771	-0.425909	-0.429854	-0.355307	-0.354348	-0.345732	-0.404002	-0.410553	-0.421111	-0.326425	-0.361744	-0.35784	-0.397843	-0.411805	-0.398268	-0.342583	-0.286066	-0.291912	-0.279173	-0.331404	-0.319199	-0.145993	-0.212873	-0.241541
K12	Latent	-0.583844	-0.57522	-0.558766	-0.439836	-0.434665	-0.426182	-0.464039	-0.47395	-0.519654	-0.441585	-0.457796	-0.403519	-0.384342	-0.350017	-0.324294	-0.388956	-0.376979	-0.435068	0.898266	0.604447	0.411994	1.96806	1.74484	2.26443
K13	Latent	-0.763776	-0.765918	-0.749057	-0.0158497	0.00978681	0.0470843	-0.667444	-0.689339	-0.692281	-0.152909	-0.226899	-0.131322	-0.775244	-0.764592	-0.761314	-0.187519	-0.154011	-0.140146	-0.757123	-0.765652	-0.764381	0.294535	0.0330214	0.0787962
ORF72	Latent	-0.715483	-0.707243	-0.699155	-0.231899	-0.195758	-0.192362	-0.654058	-0.651285	-0.665446	-0.338809	-0.283228	-0.305935	-0.699127	-0.676989	-0.69065	-0.127845	-0.184945	-0.196585	-0.667888	-0.672964	-0.676257	0.0178131	0.236891	0.0842763
LANA	Latent	-0.727356	-0.682693	-0.704855	-0.404642	-0.398445	-0.245157	-0.732625	-0.668484	-0.646014	-0.142217	-0.023812	-0.215302	-0.722203	-0.676573	-0.758734	-0.430788	-0.237822	-0.351486	-0.754709	-0.725205	-0.719108	0.0094494	0.330139	0.10121
